# Supplementary material for: How Does the Public Perceive the Functions of Non‐Suicidal Self‐Injury? An Analysis by Gender and Age Group
Source: Neuropsychopharmacol Rep. 2026 Jan 18;46(1):e70088. doi: 10.1002/npr2.70088 (PMC12812855; doi:10.1002/npr2.70088)
Supplement: Supplementary file 1 — Data S1: This file contains the response data used in the present study regarding the perceived functions of non‐suicidal self‐injury. The variable numbers for function correspond to the numbering of the items listed in the Appendix. All variables are coded using Likerttype scales. [file NPR2-46-e70088-s001.csv]

ID	gender	age group	age	function_1	function_2	function_3	function_4	function_5	function_6	function_7	function_8	function_9	function_10	function_11	function_12	function_13	function_14	function_15	function_16	function_17	function_18	function_19	function_20
1	1	3	45	3	3	3	3	3	4	3	3	3	3	3	3	3	3	3	3	3	3	3	3
2	1	1	27	4	5	2	4	2	4	2	2	2	3	3	4	4	3	3	3	4	4	4	2
3	2	4	54	4	3	4	3	4	3	4	3	3	4	3	3	4	4	4	4	3	3	4	3
4	2	4	54	3	3	4	4	3	3	4	3	2	3	4	3	4	2	3	4	3	2	3	3
5	2	3	42	4	3	4	3	4	4	5	2	4	4	3	4	3	4	4	4	4	2	3	2
6	2	2	32	4	3	5	2	4	5	5	2	5	3	4	3	4	2	4	4	3	4	4	2
7	2	3	48	3	3	3	3	3	1	4	3	3	4	3	1	2	3	2	2	3	2	3	1
8	1	2	39	4	4	4	3	4	4	4	4	3	4	4	4	4	4	4	4	3	4	4	3
9	2	2	33	4	3	3	3	4	3	4	3	3	4	3	4	3	4	3	4	3	3	3	3
10	1	2	36	1	6	1	1	6	1	6	1	1	6	6	6	6	1	1	6	6	1	6	1
11	2	1	27	6	5	6	5	5	6	6	5	6	6	5	5	5	5	6	5	5	6	6	6
12	2	5	62	5	4	6	6	6	4	6	4	5	4	6	5	5	6	6	6	4	6	5	4
13	1	3	47	4	2	4	4	2	4	4	2	2	4	4	4	4	4	4	4	4	3	4	4
14	2	5	67	4	4	4	4	4	4	4	4	4	4	4	4	4	4	4	4	4	4	4	4
15	1	4	59	1	1	2	2	1	1	5	2	2	2	1	1	2	2	1	5	5	2	2	1
16	2	1	26	2	2	2	2	2	2	2	2	2	3	2	2	2	2	2	2	2	2	2	2
17	2	3	42	3	2	3	3	4	4	4	2	4	5	3	2	2	4	4	3	4	3	1	1
18	2	2	32	4	4	3	2	4	2	4	2	4	4	2	4	2	4	4	2	4	2	2	2
19	1	2	32	4	3	3	3	4	4	3	3	4	4	3	4	4	3	4	4	3	2	4	4
20	1	2	32	3	3	3	3	3	3	3	3	3	3	3	3	3	3	3	3	3	3	3	3
21	1	4	56	4	4	4	4	4	4	4	4	4	3	4	4	4	4	3	4	4	4	4	4
22	1	1	27	3	2	4	3	4	3	3	3	3	3	4	3	4	3	3	4	3	3	4	4
23	1	1	24	4	3	3	3	4	3	4	3	4	4	3	4	3	3	4	3	4	3	3	3
24	1	1	27	5	1	4	4	5	3	4	3	4	4	3	2	2	5	4	3	4	2	2	3
25	1	1	26	4	3	4	4	4	4	4	3	3	4	4	3	4	4	4	4	4	3	3	3
26	2	1	22	4	4	4	4	4	4	4	4	4	4	4	4	4	4	4	4	4	4	4	4
27	1	2	38	5	4	3	4	3	3	4	4	3	4	3	4	4	4	3	4	5	4	4	5
28	2	4	51	4	3	4	3	3	3	4	3	4	4	3	3	3	4	4	3	4	4	3	3
29	1	4	54	2	2	2	2	2	2	2	2	2	2	2	2	2	2	2	2	4	2	2	2
30	2	2	36	2	2	2	2	2	2	2	2	2	2	2	2	2	2	2	2	2	2	2	2
31	2	3	44	4	4	5	4	4	3	4	4	4	5	4	6	4	5	4	4	4	4	4	4
32	2	4	52	4	3	5	4	4	4	5	3	5	5	3	4	3	4	4	5	4	3	4	2
33	2	1	21	4	3	4	3	4	3	3	3	3	4	3	3	3	3	3	3	3	3	3	3
34	1	3	49	4	3	3	3	4	3	4	4	3	5	3	3	3	4	4	3	4	3	3	3
35	1	3	45	5	4	4	3	4	3	5	2	3	4	4	5	3	3	4	3	2	5	4	3
36	2	3	44	2	2	4	3	4	2	4	2	2	2	2	2	2	4	4	2	4	2	2	2
37	2	4	50	5	3	4	5	4	4	6	4	3	4	4	3	4	5	4	4	5	6	4	3
38	2	4	52	3	3	4	4	3	4	4	4	3	3	3	3	3	4	3	3	4	3	3	3
39	1	1	24	5	4	4	4	5	4	4	4	5	4	4	5	4	4	4	4	4	4	4	4
40	1	4	53	1	1	4	2	1	1	2	1	1	1	1	1	1	4	1	1	1	1	1	1
41	1	3	49	4	2	2	2	3	4	3	2	1	2	4	1	2	4	4	4	2	3	2	3
42	1	3	41	3	3	4	3	4	3	3	3	3	3	3	3	3	4	3	3	3	3	3	3
43	2	4	52	4	3	4	3	4	3	4	2	4	4	3	3	3	4	4	3	4	4	3	4
44	2	3	46	4	4	3	3	4	3	4	3	3	4	3	4	3	4	4	3	4	3	3	3
45	2	1	21	5	4	4	5	6	4	5	3	5	3	1	2	3	6	4	1	4	4	2	3
46	2	5	62	2	1	2	2	2	2	2	1	2	2	2	1	2	2	1	2	2	2	2	2
47	2	2	35	3	3	4	3	3	3	3	3	4	3	4	3	3	4	3	4	3	3	3	4
48	1	5	62	4	3	3	4	4	4	4	4	4	4	3	4	3	4	4	3	4	3	3	4
49	2	4	58	4	2	3	3	4	4	3	2	4	2	3	2	3	4	4	2	3	2	2	2
50	1	4	50	3	3	3	3	3	3	3	3	3	4	3	3	3	3	3	3	3	3	3	3
51	2	2	34	4	4	6	1	4	3	6	3	3	6	2	4	3	2	3	4	1	4	3	1
52	1	5	61	4	4	4	4	4	3	4	3	4	4	4	4	3	4	4	4	4	3	3	3
53	1	1	21	4	4	2	5	5	4	4	2	5	4	3	5	4	4	5	3	4	4	2	3
54	2	5	66	4	3	4	4	4	4	4	3	4	4	3	3	4	4	4	3	3	4	3	3
55	1	3	42	3	3	4	3	4	3	4	3	3	4	3	3	3	4	4	4	3	3	3	3
56	1	5	60	4	2	4	5	5	5	4	2	5	4	3	4	2	5	5	4	5	2	2	5
57	1	4	54	4	1	5	3	1	1	2	4	2	1	3	2	1	4	1	1	3	2	2	1
58	1	5	62	6	2	6	6	6	5	6	6	6	4	5	1	5	6	6	6	6	6	6	6
59	2	4	50	4	4	4	4	4	4	4	4	4	4	4	4	4	4	4	4	4	4	4	4
60	1	2	31	6	4	4	5	6	5	4	3	5	5	4	4	3	6	6	4	4	4	3	4
61	1	3	46	4	3	5	4	4	3	5	3	5	5	4	3	4	4	5	5	4	4	3	4
62	2	3	49	6	6	4	6	6	5	6	6	6	6	1	6	1	6	5	1	6	5	1	1
63	2	1	22	4	4	4	3	4	3	4	3	4	4	3	4	4	4	3	3	3	3	3	3
64	1	4	50	3	3	3	3	3	3	3	4	3	3	3	3	3	3	3	3	3	3	3	4
65	2	3	49	4	2	5	4	3	3	4	4	2	4	2	2	3	4	5	2	5	4	2	4
66	1	5	63	3	3	4	3	3	3	4	3	3	3	4	3	3	3	3	4	3	3	3	3
67	1	2	38	4	3	2	1	4	1	3	1	4	3	3	4	1	4	3	3	1	1	1	1
68	1	1	27	4	4	4	4	4	4	4	4	4	4	5	4	4	4	4	4	4	4	5	4
69	2	4	56	4	2	4	2	4	2	4	4	2	2	2	4	4	4	2	4	4	2	4	4
70	2	4	52	4	3	4	4	4	3	4	3	4	4	4	3	3	4	4	4	3	4	4	3
71	1	3	40	5	3	5	5	5	3	1	3	5	3	5	3	5	3	3	5	3	5	5	1
72	1	3	47	3	3	4	4	4	4	3	4	3	3	4	4	4	3	4	4	4	3	3	3
73	1	5	67	1	1	2	1	3	3	4	3	3	2	3	1	1	4	3	3	4	3	1	3
74	1	5	65	3	3	4	3	3	3	3	3	4	4	4	3	4	3	3	3	3	3	4	3
75	1	3	45	4	2	4	4	2	4	4	2	4	4	4	4	3	4	4	4	4	4	4	4
76	2	2	31	4	1	4	4	4	4	4	2	3	4	4	4	4	4	4	4	2	4	4	2
77	1	4	50	3	2	4	2	2	1	2	2	2	2	2	2	2	4	5	2	2	3	2	4
78	2	4	55	3	3	3	3	4	2	4	3	3	4	2	2	2	2	4	3	4	4	2	3
79	1	2	30	2	3	4	4	4	3	2	4	3	3	3	4	3	3	2	3	2	2	4	3
80	2	4	50	4	2	2	3	2	2	2	2	4	2	2	4	2	2	5	2	4	4	2	4
81	2	3	48	1	1	4	4	1	3	4	3	1	3	4	1	2	2	4	4	4	3	4	5
82	2	3	49	4	1	4	4	4	4	4	4	3	3	2	4	2	4	4	3	4	4	4	4
83	2	2	36	4	4	3	4	3	5	3	5	5	4	4	5	5	4	5	3	5	4	4	3
84	2	5	66	3	3	3	3	3	3	4	3	2	4	3	3	3	3	5	3	3	3	3	3
85	1	4	55	4	3	3	4	3	3	4	4	3	4	4	3	4	3	3	3	4	3	4	4
86	1	5	64	4	1	4	4	4	4	4	2	4	4	2	4	2	4	3	3	4	1	2	3
87	1	3	46	3	3	3	3	4	4	4	3	4	4	3	4	3	4	3	3	4	4	3	3
88	2	3	47	4	4	3	4	3	3	3	3	4	3	4	4	4	4	2	4	4	2	4	3
89	2	4	57	5	3	4	4	5	4	5	4	4	5	3	4	2	5	5	3	5	4	2	3
90	1	2	39	4	2	4	4	3	2	4	4	3	4	4	3	4	4	4	3	4	4	4	4
91	2	4	59	3	2	6	4	4	2	5	3	3	4	4	3	3	4	4	5	2	4	4	3
92	2	3	43	4	1	2	1	5	1	5	2	5	5	3	2	2	5	5	2	1	2	1	1
93	1	4	57	4	2	5	2	2	3	5	2	3	4	4	3	3	4	4	4	2	3	4	2
94	1	4	50	3	3	3	3	4	3	3	3	4	3	3	3	4	3	3	3	3	3	3	3
95	2	2	32	4	4	4	4	5	2	5	2	4	4	2	5	2	4	5	5	3	2	2	3
96	1	4	50	4	1	4	4	4	4	4	4	3	4	4	1	4	4	4	3	4	4	4	4
97	2	3	46	4	3	3	3	4	3	4	3	3	3	3	3	3	4	3	3	4	3	3	3
98	1	5	65	3	3	3	3	3	4	2	2	2	3	3	3	3	3	4	3	3	3	3	3
99	1	4	55	6	4	5	5	6	2	6	6	6	6	5	6	2	6	6	5	6	6	4	6
100	2	5	65	4	4	4	4	4	4	4	4	4	4	4	3	4	4	5	5	4	4	3	4
101	1	3	42	4	3	4	3	4	2	4	3	4	4	2	3	2	5	4	2	5	4	3	3
102	1	4	53	4	2	5	4	4	4	5	4	5	4	4	3	4	5	5	2	4	4	4	3
103	2	5	61	1	1	4	1	4	1	1	4	4	1	1	1	1	1	1	1	1	1	1	1
104	2	3	43	4	4	3	3	4	3	3	2	4	4	3	4	3	4	3	3	4	3	3	2
105	2	5	61	1	1	4	1	4	2	4	2	2	4	4	1	4	1	4	4	2	2	4	1
106	1	5	68	4	3	3	4	4	3	3	3	2	3	2	2	2	4	3	2	4	3	2	3
107	1	5	62	4	4	4	4	4	4	4	4	4	4	4	4	4	4	4	4	4	4	4	4
108	2	5	61	4	1	2	2	4	4	4	2	4	4	2	1	2	4	4	2	4	2	1	2
109	2	2	38	4	2	4	2	4	4	5	2	4	4	2	4	2	4	5	2	5	1	2	2
110	1	5	67	5	3	3	4	4	4	4	5	5	4	4	2	4	3	3	5	3	3	4	4
111	1	1	21	4	3	5	4	4	4	5	2	4	5	3	4	2	4	5	3	2	3	3	3
112	1	1	21	3	5	3	5	4	4	4	5	2	4	3	3	3	4	2	4	3	3	3	5
113	1	1	26	4	3	4	4	4	4	4	4	4	4	4	3	4	4	4	4	4	4	4	4
114	1	2	32	5	4	1	3	6	3	4	4	4	3	6	4	6	4	4	6	4	4	6	1
115	1	5	66	2	2	2	3	4	4	4	2	3	4	2	3	4	4	4	4	2	3	3	2
116	1	4	53	4	4	4	4	4	4	4	4	5	4	4	4	4	4	4	4	5	4	4	4
117	2	2	39	3	3	4	3	3	2	4	2	3	3	4	2	3	3	3	4	2	3	4	2
118	1	3	45	3	2	3	3	3	3	3	3	3	3	3	3	3	3	3	3	2	3	3	3
119	1	3	41	2	2	2	2	2	2	2	2	2	2	3	2	2	2	2	2	2	2	2	2
120	2	3	46	4	2	4	4	3	3	4	4	2	2	3	2	3	4	3	3	4	4	2	3
121	2	5	60	4	3	4	3	4	3	4	3	4	4	3	1	3	4	3	3	4	4	3	3
122	2	4	55	4	3	3	3	4	4	4	3	3	4	3	3	3	3	4	2	3	2	3	2
123	2	1	29	4	2	4	2	4	1	4	1	2	4	2	2	2	2	4	4	4	2	2	1
124	2	2	30	4	4	4	4	4	4	4	4	4	4	4	4	4	4	4	4	4	4	4	4
125	2	1	29	6	6	4	4	6	3	6	3	6	6	3	6	3	4	6	3	4	4	2	3
126	1	4	54	4	2	2	4	3	3	4	5	4	2	1	4	2	5	2	2	4	5	2	2
127	2	2	31	6	6	1	1	6	1	5	6	6	6	1	6	6	6	6	1	6	1	1	6
128	1	4	52	3	3	4	3	3	3	3	3	4	3	3	3	3	3	3	3	3	3	3	3
129	1	4	51	3	3	3	3	3	4	4	3	3	4	3	3	3	3	4	3	4	3	3	3
130	2	2	38	4	4	4	3	5	3	5	3	5	4	5	5	4	5	5	4	4	4	4	3
131	2	3	48	5	4	5	5	5	3	6	3	4	5	4	6	4	5	5	5	4	4	4	4
132	2	1	22	1	1	2	4	4	1	4	1	4	2	4	1	3	3	5	4	4	5	1	2
133	1	3	44	3	3	4	3	4	3	3	3	3	3	3	2	3	4	3	3	3	3	2	3
134	2	5	68	3	1	5	4	4	3	4	4	3	3	5	3	4	4	4	3	3	3	4	1
135	1	3	45	4	2	5	4	4	4	5	4	5	4	3	4	5	4	3	4	4	4	3	3
136	2	2	33	3	4	3	3	2	2	2	3	2	4	4	3	3	3	4	3	3	3	4	2
137	2	1	20	6	5	3	2	3	3	4	3	2	2	3	5	2	3	4	3	1	3	3	3
138	1	4	50	5	2	2	5	5	2	4	2	5	4	2	2	2	2	4	2	2	2	2	2
139	2	2	36	1	1	1	1	1	1	1	1	1	1	1	1	1	1	1	1	1	1	1	1
140	2	5	69	3	3	3	3	3	3	3	3	3	3	3	3	3	3	3	3	3	3	3	3
141	2	3	40	4	4	5	4	4	4	5	4	4	5	5	4	4	4	4	5	4	4	4	5
142	2	5	65	2	2	2	2	2	3	4	2	2	2	2	2	2	4	3	2	2	2	2	2
143	2	3	46	4	2	4	4	4	3	4	3	4	4	4	2	2	4	4	4	3	4	2	2
144	2	4	51	6	6	2	5	6	4	6	2	6	6	1	5	1	6	6	1	6	1	2	3
145	1	5	66	2	2	6	3	3	1	5	2	3	4	3	3	3	3	2	2	2	2	3	3
146	2	3	40	4	1	4	2	4	3	2	2	4	2	3	2	2	4	4	3	4	2	3	2
147	1	3	44	4	4	4	4	3	4	4	4	5	4	3	4	4	4	4	3	4	4	4	4
148	2	1	22	4	4	3	5	2	5	4	1	6	2	4	5	2	5	4	2	2	1	2	1
149	1	2	35	5	4	4	3	5	2	2	5	3	5	4	4	3	2	4	3	4	4	4	3
150	2	3	48	3	3	2	3	2	3	3	3	3	2	3	3	3	2	3	3	3	3	3	2
151	2	3	49	4	3	5	3	4	4	4	2	3	3	3	3	2	4	5	3	3	3	3	2
152	2	5	66	4	2	6	2	4	1	5	4	5	3	5	4	5	5	5	5	1	4	5	1
153	2	4	58	4	3	4	3	4	3	4	3	4	4	2	3	3	4	4	3	4	3	3	3
154	2	3	48	4	3	2	2	4	2	3	2	4	2	3	4	4	4	4	2	4	2	2	2
155	1	5	67	5	4	4	4	4	4	4	3	5	5	3	3	2	5	4	2	5	5	2	5
156	1	5	64	4	1	4	5	4	2	4	3	4	4	4	2	4	4	4	3	2	3	2	2
157	1	1	28	6	5	2	6	5	2	6	1	6	6	2	6	1	6	6	1	6	2	1	1
158	2	1	25	4	4	3	3	4	3	4	4	4	4	3	4	3	4	4	3	4	3	3	3
159	1	3	46	3	2	3	3	2	3	3	3	2	3	2	2	2	2	3	2	2	2	2	2
160	1	4	55	3	3	3	4	3	3	3	3	3	3	5	3	3	3	3	4	3	4	4	3
161	1	5	65	4	4	4	3	4	3	4	3	3	4	4	3	4	4	3	4	4	3	4	3
162	2	2	36	4	2	5	4	4	2	4	4	2	2	4	2	1	3	5	4	2	4	3	1
163	1	3	48	5	3	5	2	3	4	5	4	3	5	3	4	4	3	4	5	4	3	3	4
164	1	4	58	3	5	6	5	3	1	6	4	3	6	6	5	6	4	2	6	2	5	6	6
165	2	4	54	4	2	5	3	4	2	4	2	4	4	4	2	3	4	4	4	4	2	2	3
166	1	2	38	3	2	6	5	4	4	3	4	4	5	5	2	6	5	4	6	4	6	6	2
167	1	3	49	4	1	4	4	2	1	4	3	1	2	3	1	2	2	4	3	4	3	1	2
168	1	2	37	2	2	3	2	3	2	3	2	3	2	3	2	3	2	3	3	2	2	3	2
169	2	3	40	4	4	3	2	5	4	4	2	4	4	4	4	2	4	2	4	4	2	2	2
170	1	4	54	4	1	2	2	5	4	3	1	4	1	4	1	3	4	1	2	2	1	2	1
171	1	3	47	3	3	4	3	3	3	4	3	3	3	3	3	3	3	3	4	3	3	4	3
172	1	4	51	3	3	3	3	3	3	3	3	3	3	3	3	3	3	3	3	3	3	3	3
173	2	2	38	5	3	4	3	5	4	4	2	4	4	3	4	1	4	4	3	5	2	3	1
174	2	2	33	4	2	3	4	6	2	5	2	5	5	2	2	3	2	5	1	3	2	1	1
175	2	4	56	3	2	4	3	4	3	3	3	3	3	3	3	3	3	3	4	3	3	4	3
176	2	2	33	4	1	5	4	2	3	5	3	2	2	2	2	4	2	5	2	4	2	2	2
177	1	2	30	3	2	2	2	3	2	3	2	2	2	2	2	2	3	3	2	3	3	3	2
178	2	5	69	4	1	4	4	4	4	4	3	4	4	3	4	4	4	4	3	3	4	3	3
179	1	3	44	3	4	3	3	3	1	5	3	3	3	2	3	3	5	4	3	3	2	4	3
180	1	5	66	4	2	4	4	2	2	4	4	3	4	4	4	2	2	2	3	2	4	3	4
181	2	5	67	4	4	2	4	4	4	4	1	4	4	1	3	2	4	4	2	4	2	1	2
182	1	1	29	5	3	4	2	4	4	4	3	4	3	3	3	3	4	3	4	2	2	4	3
183	1	5	64	4	4	4	3	4	4	3	4	3	3	3	3	4	4	3	4	4	3	4	4
184	1	4	51	3	3	3	4	3	3	3	3	3	3	2	3	2	4	3	3	4	3	2	3
185	2	4	56	3	3	3	3	3	3	3	3	3	3	3	3	3	3	3	3	3	3	3	3
186	2	3	46	6	5	4	4	4	6	4	6	5	4	3	5	5	4	6	5	4	4	5	6
187	2	2	37	5	3	4	4	4	2	4	3	4	3	4	2	4	4	3	4	2	4	4	3
188	1	2	31	5	3	5	3	4	4	6	3	4	4	4	3	3	4	3	4	1	3	1	1
189	1	5	66	6	5	6	1	6	6	6	1	6	6	6	1	1	1	6	6	5	2	1	1
190	2	1	21	1	1	5	5	6	1	5	1	1	1	1	6	1	5	6	1	2	1	1	1
191	1	4	53	4	2	3	4	4	2	3	3	3	4	3	2	2	4	4	3	4	3	3	2
192	1	3	43	4	4	4	4	4	4	3	4	4	4	4	4	4	3	4	4	4	4	4	4
193	2	4	53	4	4	4	4	4	4	4	4	4	4	4	4	4	4	4	4	4	4	4	4
194	2	3	49	4	4	3	3	4	4	4	3	4	4	3	5	4	4	5	3	4	3	3	3
195	2	4	51	4	4	3	4	4	3	4	4	5	4	2	3	3	4	4	3	4	4	2	4
196	1	2	36	3	1	4	4	4	4	5	3	4	2	3	2	4	2	4	3	3	3	3	3
197	1	5	68	4	2	4	4	4	4	4	4	3	4	4	3	5	4	4	4	5	5	4	4
198	1	5	65	2	1	4	2	2	2	2	2	2	2	2	2	2	2	2	2	2	2	2	2
199	1	3	43	4	4	4	3	4	3	4	3	3	4	4	4	3	4	4	4	4	3	4	3
200	2	1	24	4	4	3	3	4	4	4	4	5	4	4	4	3	4	3	4	4	4	3	2
201	2	1	25	4	4	4	4	4	4	4	4	4	4	3	4	4	4	4	4	4	4	4	4
202	2	1	28	4	4	4	3	3	3	3	3	3	3	3	4	3	4	3	2	3	4	2	2
203	2	1	28	2	1	2	2	2	2	2	2	3	3	4	2	4	2	2	1	2	1	2	3
204	2	4	58	4	3	4	3	4	3	4	4	4	5	3	3	3	4	5	3	3	4	3	3
205	1	4	59	4	3	3	3	4	3	4	4	4	4	3	4	3	4	4	3	3	3	3	3
206	1	5	65	4	2	3	4	4	4	3	4	3	3	2	3	3	4	4	3	4	4	2	2
207	1	3	47	4	3	3	3	4	4	4	3	4	4	3	3	2	4	5	3	4	4	3	3
208	2	1	23	4	4	4	4	4	4	4	4	4	4	4	4	4	4	3	4	4	4	4	4
209	1	5	60	3	1	4	3	5	2	4	4	5	4	2	2	1	5	4	2	3	3	2	3
210	1	4	52	3	2	3	3	2	2	3	3	3	3	3	2	2	3	4	3	3	3	2	2
211	1	4	57	3	1	4	2	2	4	4	3	3	4	3	1	1	4	2	3	3	3	3	3
212	2	2	36	5	1	4	3	4	1	5	1	5	5	1	5	3	5	4	1	5	4	3	1
213	1	3	43	5	1	4	5	5	1	5	1	4	4	1	5	1	1	6	1	4	4	1	2
214	1	2	32	1	1	2	3	1	1	1	1	3	1	3	1	3	1	1	1	1	3	1	1
215	1	3	49	4	3	3	3	3	3	4	3	3	3	3	3	3	3	3	3	3	3	3	3
216	1	3	43	2	2	2	2	4	2	2	2	2	2	1	2	2	2	2	2	2	2	2	2
217	2	2	30	4	4	5	4	4	4	4	4	4	4	4	4	4	4	4	4	4	4	4	4
218	1	1	26	4	2	5	6	4	2	5	3	5	5	6	2	6	5	6	6	4	5	6	1
219	2	3	40	4	4	3	1	5	4	2	1	5	5	1	3	3	3	5	2	2	3	2	2
220	2	5	65	3	3	4	3	4	3	4	3	4	4	4	4	3	4	4	4	4	3	4	3
221	1	4	58	4	2	2	4	4	4	4	4	3	2	3	3	3	4	3	4	4	3	2	2
222	2	1	21	2	3	4	4	4	3	4	4	3	4	4	4	2	3	3	4	3	4	3	4
223	2	2	32	4	3	5	2	4	3	5	2	4	5	2	4	2	3	4	3	3	3	1	1
224	1	4	52	4	3	4	4	4	4	4	4	4	4	4	4	4	4	4	4	4	4	4	4
225	2	2	39	4	3	4	4	4	4	4	4	4	3	4	3	4	4	4	4	4	4	3	3
226	1	4	55	4	3	3	3	3	4	3	3	2	4	3	3	3	3	4	3	4	3	3	3
227	1	5	61	3	2	3	3	4	3	3	3	3	3	3	3	3	3	3	3	2	3	2	3
228	1	3	46	4	1	3	3	4	3	4	3	4	4	3	3	3	4	4	3	2	2	3	3
229	1	5	63	4	3	4	4	4	4	4	3	4	4	4	3	4	4	4	4	3	3	4	4
230	1	5	68	3	2	4	3	4	3	4	4	3	3	3	2	3	4	3	3	2	4	2	3
231	2	2	33	4	4	4	4	4	3	4	4	4	4	4	4	3	4	4	4	3	3	4	4
232	1	3	49	3	4	3	3	4	2	2	2	5	5	3	4	4	4	4	4	4	2	2	2
233	2	4	57	3	3	3	3	3	3	3	3	3	3	3	3	3	3	3	3	3	3	3	3
234	2	2	37	4	4	4	3	4	4	4	3	4	4	3	4	3	4	4	3	3	3	3	3
235	2	3	44	3	3	4	3	3	3	3	3	4	3	4	3	3	3	3	3	4	3	3	3
236	2	3	48	2	3	2	2	4	2	4	2	3	3	3	3	2	3	3	3	3	2	2	2
237	1	5	68	4	3	4	3	4	3	4	4	4	3	3	3	3	4	4	4	3	3	3	3
238	1	4	54	3	2	3	3	1	1	1	1	1	1	1	2	1	1	1	1	1	1	2	1
239	1	2	39	2	1	2	2	2	2	3	2	2	2	2	2	3	4	2	2	2	2	3	2
240	1	2	38	4	3	3	3	4	4	4	3	4	4	3	4	3	4	4	3	3	3	3	3
241	2	4	59	4	3	4	4	4	3	4	3	4	4	3	3	3	4	4	3	3	4	3	3
242	1	4	59	4	3	3	3	4	4	4	3	3	4	3	3	3	3	4	3	4	3	3	3
243	2	3	49	4	3	3	4	3	4	4	3	4	3	3	4	3	4	4	3	3	3	3	3
244	2	4	55	3	1	3	3	3	3	4	3	3	3	3	2	1	3	1	3	3	2	2	3
245	1	2	38	6	3	4	4	5	6	6	3	6	5	4	5	3	5	4	5	6	5	2	3
246	1	5	62	4	3	4	3	3	4	4	4	4	3	3	3	3	4	4	3	4	4	3	4
247	1	5	69	4	3	4	4	4	3	4	4	4	4	4	3	4	4	4	4	3	4	4	4
248	2	2	32	4	3	4	4	3	4	4	4	4	4	4	3	4	4	4	4	3	4	4	4
249	2	2	39	4	3	4	4	3	3	4	3	4	3	3	4	3	3	4	4	3	4	3	3
250	1	3	41	3	2	2	4	4	3	4	3	3	4	1	2	2	2	2	2	3	4	1	2
251	2	3	44	4	2	2	2	3	4	2	2	5	3	2	5	2	2	2	3	3	3	2	2
252	2	4	56	3	1	3	3	3	3	6	1	2	4	2	4	1	4	6	3	5	1	2	1
253	2	4	54	4	3	3	3	3	3	4	3	3	3	3	3	3	3	4	3	4	3	3	3
254	2	1	24	6	4	6	4	5	6	6	5	6	5	3	5	4	4	3	4	4	2	2	3
255	2	2	34	4	2	4	3	3	2	4	2	3	3	3	2	3	4	4	3	3	3	3	2
256	1	2	33	2	3	5	3	3	1	3	4	4	4	5	2	4	3	3	5	2	2	5	2
257	1	1	24	4	3	2	2	4	4	3	1	4	4	2	4	3	5	2	1	2	4	3	3
258	1	5	61	4	1	4	4	2	4	4	5	5	3	2	3	4	2	5	3	2	5	4	3
259	1	1	24	6	6	6	6	6	6	6	3	6	6	6	6	5	6	5	4	6	5	6	5
260	2	2	30	5	4	5	3	4	4	5	4	4	4	4	5	3	6	3	4	5	4	3	3
261	2	5	62	3	2	5	2	4	4	3	2	4	4	3	2	3	4	4	2	4	2	2	2
262	2	4	52	3	3	4	3	4	3	4	3	4	4	2	3	3	3	3	3	3	3	3	3
263	1	2	30	3	2	3	2	3	1	4	2	2	3	4	3	3	2	4	3	1	2	2	3
264	1	4	53	5	1	2	2	4	4	4	2	3	3	2	3	2	4	4	2	5	2	2	2
265	1	4	53	3	3	2	3	4	3	3	3	4	3	2	2	3	3	3	3	3	3	2	3
266	2	2	31	4	3	3	3	3	3	4	4	4	3	3	3	3	3	4	3	3	3	3	3
267	1	2	33	3	3	3	3	3	3	3	3	3	3	3	3	3	3	3	3	3	3	3	3
268	1	5	68	3	3	3	4	4	3	4	3	4	3	3	3	4	4	3	4	3	3	3	3
269	2	4	54	4	1	2	3	4	4	4	2	2	4	2	4	3	4	5	3	2	3	3	3
270	1	5	68	3	3	4	4	4	4	4	3	3	4	3	3	3	4	4	3	4	3	3	4
271	2	1	23	2	2	4	2	2	4	4	2	2	2	4	2	4	4	2	4	2	4	4	2
272	1	2	32	6	1	6	4	6	6	6	2	6	1	5	4	2	5	5	5	1	6	5	1
273	1	3	43	4	2	6	5	3	4	5	2	3	5	5	2	5	4	5	5	4	4	5	4
274	1	4	53	3	4	4	4	4	4	3	4	4	3	3	4	2	3	3	3	3	4	3	4
275	1	2	37	4	3	3	3	4	4	4	3	4	4	3	4	3	4	4	3	4	3	3	3
276	2	5	66	5	2	4	4	4	5	4	4	4	4	4	4	2	4	3	3	4	4	4	4
277	1	3	48	4	3	4	4	4	3	4	4	4	4	3	4	4	4	4	4	3	4	4	4
278	2	2	30	5	5	1	1	5	2	5	1	5	5	1	4	1	5	5	1	5	1	1	1
279	1	5	68	4	1	5	2	4	4	4	2	1	4	1	1	2	2	4	1	4	1	1	2
280	1	2	37	4	2	4	3	3	3	4	3	3	3	3	3	4	4	4	3	3	3	3	3
281	2	4	57	4	3	3	3	4	3	4	3	4	4	4	3	3	4	3	3	4	3	3	3
282	2	2	34	4	2	3	2	4	2	4	3	3	4	2	3	3	4	4	2	3	2	2	2
283	2	2	31	5	5	4	1	5	3	5	1	4	6	3	5	3	5	4	3	4	1	3	1
284	2	2	33	3	4	4	3	4	4	4	4	4	4	2	4	3	4	4	2	4	3	3	4
285	1	2	37	5	4	6	5	6	5	6	2	6	3	6	6	5	6	5	6	3	4	4	5
286	1	1	28	4	5	3	2	5	3	2	2	4	3	2	5	1	3	2	3	1	3	1	1
287	1	2	39	4	3	5	4	4	4	5	4	4	4	4	3	4	5	4	4	4	5	5	4
288	1	1	28	4	2	3	2	4	3	4	3	3	3	1	3	4	4	3	3	3	2	2	3
289	2	3	45	4	3	4	3	4	3	4	3	3	3	4	3	4	3	3	4	3	3	4	3
290	1	5	68	2	1	5	4	2	2	3	3	2	2	5	1	4	4	4	4	2	4	4	2
291	1	3	49	3	2	5	4	3	3	4	4	3	3	5	3	4	3	4	5	2	4	4	3
292	1	3	41	3	3	3	3	3	3	3	3	3	3	3	2	3	3	3	3	3	3	3	3
293	2	5	62	4	4	4	4	3	4	4	4	3	4	4	4	4	4	3	4	4	4	4	4
294	2	2	37	3	3	4	3	3	3	3	2	2	4	3	3	4	2	3	3	3	3	3	3
295	2	1	26	4	4	5	3	4	4	4	3	4	3	1	4	1	4	5	1	3	3	1	2
296	1	5	66	3	3	2	3	3	2	3	2	2	3	3	3	3	4	4	4	3	2	2	3
297	2	5	63	4	2	4	2	2	4	5	3	5	3	4	2	4	5	4	4	4	2	3	4
298	1	5	68	2	2	6	3	2	4	4	2	2	2	2	1	4	3	2	2	1	2	2	2
299	1	3	48	4	2	4	3	4	5	4	2	3	4	4	3	3	3	5	4	3	2	3	3
300	2	4	58	4	4	4	3	4	4	4	2	4	4	4	4	4	4	4	4	4	3	4	3
301	2	1	29	3	1	5	1	2	1	4	1	1	4	4	2	2	2	4	1	2	1	4	1
302	1	4	57	2	1	2	3	2	2	3	1	2	2	2	2	2	2	2	1	1	3	2	2
303	2	5	60	3	3	2	3	3	2	2	2	3	4	3	4	3	4	4	2	4	3	2	2
304	2	4	52	3	3	3	3	3	3	3	3	3	3	3	3	3	3	3	3	3	3	3	3
305	2	2	35	4	4	4	3	4	4	4	2	4	4	4	4	4	4	4	4	3	3	4	2
306	2	5	64	4	2	4	3	4	4	4	3	4	4	4	4	4	4	4	4	3	3	4	3
307	1	5	68	4	3	4	5	5	4	5	4	5	4	4	4	3	5	2	4	4	3	3	4
308	2	2	37	5	4	4	3	4	3	5	3	4	4	4	4	3	4	5	5	3	3	4	3
309	2	3	44	4	3	3	3	4	3	4	3	4	4	3	3	3	4	3	3	4	4	3	4
310	2	5	67	3	3	4	3	3	3	3	3	3	4	4	3	4	4	3	4	3	3	3	3
311	2	3	48	3	3	4	3	3	4	4	3	3	3	4	3	4	4	4	4	3	3	4	3
312	2	1	25	6	6	5	6	4	6	6	2	6	6	6	5	6	5	2	5	6	6	1	1
313	1	3	42	3	3	3	4	4	4	4	3	2	3	3	3	1	2	2	3	4	3	3	2
314	2	3	42	5	2	4	1	3	6	4	1	5	4	1	1	2	4	5	3	3	1	2	1
315	2	4	52	4	4	4	4	4	4	4	4	4	4	4	4	4	4	4	4	4	4	4	4
316	2	2	37	2	2	2	2	3	2	3	1	2	3	1	2	2	2	4	1	2	1	2	2
317	2	3	44	4	4	5	4	4	4	4	4	4	4	4	4	4	4	4	4	4	4	4	4
318	2	1	28	4	3	4	4	6	5	5	2	5	4	2	4	2	5	5	4	5	4	3	2
319	1	5	62	5	4	4	4	4	4	4	4	4	5	4	4	4	4	5	4	4	4	4	4
320	2	4	52	2	1	2	1	1	1	4	1	1	4	1	2	1	1	1	1	1	1	1	1
321	2	3	49	4	3	4	2	4	4	4	2	4	2	2	3	2	4	4	3	2	4	2	4
322	2	5	65	4	3	3	2	4	2	2	4	3	2	3	2	3	4	3	2	2	4	3	3
323	2	3	41	3	1	4	4	3	5	5	4	3	4	4	4	4	5	5	4	6	4	4	6
324	1	2	31	4	4	4	4	4	4	5	3	5	4	4	4	3	4	4	4	4	4	4	4
325	1	4	56	4	4	4	4	4	4	4	4	4	4	4	4	4	4	4	4	4	4	4	4
326	2	3	47	4	4	3	3	4	3	4	3	3	4	3	4	3	4	4	3	4	3	2	3
327	2	1	25	3	3	2	2	3	2	2	2	2	3	3	3	3	3	3	2	2	2	3	3
328	1	4	55	4	4	4	4	4	4	4	4	4	4	4	4	4	4	4	4	4	4	4	4
329	1	2	34	4	4	5	4	4	2	5	3	4	5	4	4	4	4	4	5	4	4	4	4
330	2	4	52	3	1	4	3	4	4	5	3	4	2	3	3	3	4	5	1	5	3	1	1
331	2	1	26	3	3	3	3	3	3	3	3	3	3	3	3	3	3	3	3	3	3	3	3
332	2	4	50	4	2	5	4	4	4	4	3	5	3	4	4	5	5	4	4	3	2	3	3
333	1	1	25	3	2	4	2	4	4	4	2	2	5	2	2	2	2	4	2	3	2	2	2
334	2	5	64	4	1	4	4	4	3	4	2	4	4	3	3	4	2	3	4	1	4	3	3
335	1	3	43	4	3	4	4	4	1	3	2	2	2	5	3	4	4	3	4	2	4	4	3
336	2	2	30	4	4	4	3	4	3	4	2	4	5	4	4	4	4	2	4	3	3	3	2
337	2	2	39	4	2	6	4	4	3	4	3	5	4	4	4	4	3	4	6	3	3	5	5
338	2	2	38	4	4	2	4	4	1	4	2	4	4	2	4	1	4	4	2	4	4	1	2
339	2	2	34	4	4	5	3	5	4	4	3	5	5	4	5	5	4	4	4	4	3	4	2
340	2	1	28	3	3	4	3	4	4	4	3	1	3	5	4	3	3	3	4	4	2	4	1
341	1	5	60	4	2	3	3	3	4	4	2	3	4	2	2	2	4	5	2	4	3	3	3
342	2	1	28	4	3	4	3	4	4	4	3	4	4	3	3	3	4	4	3	2	2	3	2
343	2	1	28	4	4	1	4	4	4	4	1	1	4	1	4	1	1	4	1	1	1	1	1
344	2	1	29	4	4	5	3	4	3	4	3	4	4	4	4	4	4	2	4	3	3	4	3
345	1	2	39	3	2	4	4	2	2	5	3	3	3	4	1	4	4	4	4	4	4	4	3
346	1	4	56	2	2	1	2	1	2	2	4	3	4	1	3	1	3	2	1	4	3	1	2
347	2	4	56	4	3	3	2	4	4	4	3	4	5	2	1	1	4	3	3	1	1	3	2
348	1	4	58	3	2	4	3	3	3	3	3	3	4	3	3	3	3	4	4	3	3	3	3
349	2	3	43	4	3	3	1	4	1	4	4	4	4	2	2	1	2	4	4	3	4	3	1
350	1	1	28	4	4	3	3	4	4	3	3	4	4	3	4	3	4	4	3	3	3	3	3
351	1	2	36	5	2	5	4	5	5	4	2	5	5	5	2	5	5	5	5	2	5	5	2
352	1	3	45	3	3	4	3	3	4	4	3	3	3	3	3	4	3	4	3	5	3	3	3
353	2	5	65	4	3	5	5	5	3	4	5	3	4	4	5	4	5	5	4	4	5	4	4
354	1	2	39	2	2	2	2	4	2	2	2	2	2	2	2	2	2	2	2	2	1	1	2
355	2	4	55	3	3	3	3	3	3	4	3	2	4	3	4	3	5	3	3	4	4	3	3
356	2	4	58	4	3	4	4	4	4	4	3	4	3	3	3	4	3	4	4	3	3	3	2
357	1	3	41	3	3	3	3	3	3	3	3	3	3	5	3	3	3	3	5	3	3	3	3
358	1	3	49	4	1	4	3	3	3	4	3	4	3	2	3	3	4	3	3	3	2	2	2
359	2	3	44	4	4	4	2	5	5	6	3	4	5	3	4	5	5	4	4	4	3	3	3
360	2	3	44	2	3	4	4	2	4	4	4	2	4	4	2	3	4	2	4	4	2	4	2
361	2	4	50	4	3	3	3	3	3	5	2	2	4	3	3	3	4	5	3	4	2	3	3
362	1	4	57	4	3	4	4	3	3	4	3	4	3	3	3	3	4	3	3	3	4	3	3
363	1	5	60	3	1	6	4	3	1	4	3	3	4	6	3	6	3	4	5	3	4	5	3
364	2	5	63	4	2	3	2	4	2	6	2	4	4	2	3	3	4	4	2	2	2	2	2
365	2	1	23	5	1	4	5	4	1	6	5	5	1	1	2	1	5	4	1	6	3	1	3
366	1	4	52	3	1	2	1	1	4	4	1	1	3	1	2	2	1	3	1	2	1	1	3
367	1	2	31	2	2	5	2	2	2	4	2	2	4	2	2	2	2	2	2	2	2	2	2
368	2	1	29	2	2	5	4	2	1	2	1	4	2	6	1	5	2	2	5	1	4	4	2
369	2	5	64	4	2	4	3	4	4	4	3	4	4	3	3	3	4	4	3	3	3	3	3
370	1	5	65	3	2	4	1	4	5	4	2	1	2	1	2	1	1	4	1	2	1	2	2
371	2	4	59	2	2	5	4	2	4	2	2	2	2	5	1	2	4	3	5	2	5	4	3
372	1	3	41	4	1	4	1	1	4	5	1	2	4	1	1	1	4	4	1	1	1	1	1
373	1	4	59	5	1	5	5	5	5	5	5	5	5	5	5	5	5	5	5	5	5	5	5
374	2	5	68	5	3	4	4	4	4	4	3	4	5	4	4	4	4	4	5	3	3	4	4
375	1	1	29	5	1	6	1	1	1	3	3	1	3	3	1	3	5	3	4	5	4	2	2
376	1	4	52	1	1	1	1	1	1	1	1	1	1	1	1	1	1	1	1	1	1	1	1
377	1	4	54	3	1	4	3	3	3	3	3	1	1	4	1	4	3	3	4	1	3	3	4
378	1	4	57	3	3	3	3	3	3	3	3	3	3	3	3	3	3	4	3	3	3	3	3
379	2	5	69	4	1	4	4	4	3	4	4	4	4	3	4	4	4	4	3	4	2	3	3
380	2	3	40	3	3	3	3	3	3	3	3	3	3	3	3	3	3	3	3	3	3	3	3
381	1	5	69	3	3	4	2	6	3	6	3	4	4	3	3	2	3	5	2	3	2	2	3
382	2	3	49	4	2	3	3	3	4	4	3	4	3	3	3	3	4	3	4	4	3	3	3
383	2	1	24	4	4	5	5	5	5	6	4	5	5	4	6	3	5	5	5	6	4	3	2
384	1	5	63	4	2	2	2	3	2	3	4	2	2	2	2	3	4	4	2	2	2	2	3
385	1	2	33	4	4	4	4	4	3	4	3	4	4	4	4	4	4	4	4	4	4	4	4
386	2	1	24	5	4	4	3	4	5	5	4	5	4	4	4	3	4	5	4	4	4	4	3
387	2	3	49	5	4	5	4	6	5	6	4	5	5	5	6	4	6	6	5	5	4	5	4
388	2	5	61	5	3	4	4	4	4	6	4	4	5	3	3	3	3	4	4	3	4	4	4
389	1	5	65	3	3	3	3	3	3	3	3	3	3	3	3	3	3	3	3	3	3	3	3
390	1	1	28	3	3	3	3	2	3	3	3	3	3	3	3	3	3	3	3	3	3	3	3
391	2	1	20	5	4	4	5	5	4	6	2	6	5	4	5	5	6	6	3	5	2	3	1
392	1	2	36	4	3	4	3	4	4	4	3	4	4	3	5	4	4	5	3	2	3	4	3
393	1	4	53	5	1	5	4	1	5	6	4	4	4	4	2	4	4	5	5	3	4	2	5
394	2	5	67	4	3	4	2	2	3	3	2	3	3	2	3	3	4	4	3	3	2	2	2
395	2	1	23	4	4	4	4	5	4	5	4	4	5	3	4	4	4	4	4	4	4	4	4
396	2	2	36	4	3	3	3	3	3	4	4	4	4	3	4	3	4	4	3	4	4	3	3
397	2	3	48	4	2	5	3	3	3	4	4	2	4	4	2	3	4	3	4	3	4	4	4
398	1	4	59	3	3	4	3	4	4	4	4	3	4	4	4	4	3	4	4	3	4	4	4
399	1	5	64	4	2	4	2	5	4	4	3	4	4	4	4	4	4	4	3	3	3	3	3
400	2	2	36	4	4	4	4	4	4	4	4	4	4	4	4	4	4	4	4	4	4	4	3
401	1	5	61	4	2	4	2	4	2	4	2	2	4	3	2	2	4	4	2	2	2	2	2
402	1	3	46	3	3	4	4	4	4	4	2	4	4	4	3	2	4	4	3	4	3	3	3
403	2	5	65	4	2	4	4	4	4	4	4	2	3	3	3	3	4	4	4	4	4	3	3
404	1	4	54	2	2	2	2	2	2	5	2	4	2	2	2	2	2	2	2	2	2	2	2
405	1	4	57	5	2	3	4	5	3	5	2	4	4	3	2	2	4	5	3	5	3	1	2
406	1	5	68	3	1	3	3	3	4	3	3	3	4	4	1	3	4	3	4	2	2	3	3
407	2	4	56	3	2	4	4	4	4	4	3	4	4	3	3	3	4	4	3	3	4	3	2
408	2	4	57	4	4	4	4	4	4	4	4	4	4	4	4	4	4	4	4	4	4	4	3
409	1	4	55	2	2	3	4	2	2	2	2	2	3	5	3	5	2	2	3	2	5	5	4
410	2	5	62	3	3	4	4	4	3	4	4	3	4	4	3	3	4	4	3	4	4	3	3
411	1	3	48	4	3	3	3	4	3	4	3	3	4	3	4	3	4	4	3	3	3	3	3
412	1	3	47	3	3	5	4	3	4	3	2	3	3	5	2	3	4	2	3	4	2	2	2
413	2	2	38	4	4	4	2	4	4	4	3	4	4	4	4	4	4	4	4	4	3	4	4
414	2	2	31	3	3	3	3	3	3	3	3	3	4	3	3	4	4	3	3	3	4	3	3
415	1	2	31	4	4	4	3	4	4	4	2	4	4	4	4	4	4	4	4	2	3	4	3
416	1	5	61	4	3	3	3	4	3	3	3	4	3	3	3	3	3	3	3	3	3	3	3
417	2	3	41	4	3	4	3	4	4	4	3	4	3	4	3	3	4	3	4	4	3	3	3
418	1	5	60	4	3	4	4	4	4	4	3	4	4	4	4	3	4	4	4	4	3	4	4
419	2	5	60	3	4	1	4	4	3	3	5	3	3	3	5	4	3	4	3	4	3	5	3
420	2	3	40	4	1	2	1	5	2	2	1	4	5	2	4	2	5	6	2	4	1	1	1
421	1	3	48	3	4	4	4	3	3	3	3	4	4	4	4	4	4	4	4	3	4	5	4
422	1	2	36	4	2	3	3	4	4	4	2	4	2	2	4	2	4	4	3	4	4	4	4
423	2	4	56	5	4	4	3	5	4	5	3	5	5	3	5	4	4	5	4	4	4	3	2
424	1	5	65	2	1	4	2	2	1	4	2	2	2	2	2	1	2	3	2	2	2	2	2
425	1	5	68	4	1	4	4	3	4	4	3	3	2	3	1	3	4	4	4	4	3	1	3
426	2	3	44	5	4	4	5	6	6	5	5	5	5	6	6	1	6	4	6	5	2	2	2
427	1	5	68	4	2	4	4	3	3	4	3	4	3	3	3	3	4	4	3	3	3	3	3
428	1	4	59	4	4	3	4	3	4	3	3	4	4	3	4	3	3	4	3	3	2	2	3
429	2	1	28	4	4	4	4	4	3	4	4	4	4	4	4	4	4	3	4	4	4	4	3
430	2	5	65	4	3	3	2	4	4	4	3	4	4	2	4	3	4	4	3	4	3	1	3
431	1	5	67	3	2	3	6	2	5	4	3	3	4	3	5	5	3	2	4	2	6	3	4
432	2	5	65	1	1	2	1	1	1	1	2	2	1	1	1	1	1	2	1	2	1	1	1
433	1	2	38	3	3	4	3	4	4	4	3	4	4	3	4	2	3	2	4	2	3	3	4
434	1	2	34	4	4	4	3	4	3	4	3	3	4	4	4	4	3	4	4	3	4	4	3
435	1	5	67	4	3	4	2	2	2	3	2	4	3	4	2	3	3	5	4	2	2	4	3
436	2	5	69	3	1	3	3	3	2	5	2	2	3	3	3	3	3	2	3	3	3	3	3
437	2	5	68	4	4	4	4	4	4	4	4	4	4	4	4	4	4	4	4	4	4	4	4
438	1	5	63	4	2	2	2	3	2	4	2	3	4	2	2	3	2	4	3	2	2	2	2
439	1	3	46	3	3	4	4	3	3	4	4	3	4	4	2	4	4	3	4	3	4	3	3
440	1	4	51	5	4	3	2	4	4	4	3	4	4	1	4	1	5	5	3	4	2	1	1
441	2	1	22	6	5	3	4	6	5	6	3	6	5	3	4	3	5	4	3	4	2	3	2
442	1	3	44	4	2	4	4	4	4	4	4	4	4	4	4	4	4	4	4	4	4	4	4
443	2	4	59	4	2	3	2	4	4	4	2	4	3	3	3	3	4	4	3	4	3	2	2
444	1	1	29	4	3	5	5	5	3	6	5	5	5	4	4	4	5	5	5	4	5	5	4
445	2	5	64	4	2	3	2	3	2	4	4	2	3	1	3	3	4	2	2	3	3	2	3
446	2	1	26	3	3	3	3	3	3	4	3	3	3	3	3	3	3	3	3	3	3	3	3
447	1	5	68	4	4	4	4	4	4	4	4	4	4	4	4	4	4	4	4	4	4	4	4
448	2	4	55	4	3	3	4	5	4	4	4	4	4	3	4	3	4	3	3	4	3	3	3
449	2	4	51	4	2	4	4	4	4	5	3	4	4	4	4	4	4	4	4	4	3	3	2
450	1	3	44	5	3	4	3	3	4	4	4	3	4	3	3	3	5	4	4	4	3	3	3
451	2	2	33	4	4	4	4	4	4	4	4	4	4	4	4	4	4	4	4	4	4	4	4
452	2	3	44	4	2	3	3	4	3	4	3	4	4	3	4	3	4	4	3	4	3	3	3
453	1	3	40	4	3	4	3	3	4	4	3	3	3	4	3	3	3	4	4	3	3	3	3
454	1	5	66	2	1	2	1	1	2	2	2	1	2	1	1	1	2	1	1	2	1	1	1
455	2	1	28	4	1	4	2	4	2	4	2	2	4	4	1	4	4	4	4	4	2	4	1
456	1	4	51	3	3	3	4	3	1	3	3	3	3	6	3	6	3	3	6	3	3	5	3
457	1	3	47	4	2	4	2	3	2	3	2	2	2	2	3	3	4	2	2	2	3	3	2
458	2	4	50	3	3	3	3	3	3	4	3	3	3	2	3	3	3	3	3	3	3	2	3
459	2	3	46	5	4	4	3	5	5	5	3	5	5	2	4	2	5	4	3	5	3	2	3
460	1	3	43	4	3	3	4	5	4	4	2	3	4	2	2	2	4	4	2	5	1	1	2
461	1	5	69	4	2	3	3	4	3	4	3	4	4	4	4	3	4	4	3	4	4	3	4
462	2	5	62	4	4	2	2	5	4	6	3	4	4	3	5	3	4	6	2	4	3	2	2
463	1	4	52	3	3	3	3	3	3	3	3	3	3	3	3	3	3	3	3	3	3	3	3
464	1	4	51	3	3	3	2	3	3	3	3	2	3	3	3	3	2	2	3	2	2	3	3
465	2	4	50	4	4	4	4	5	2	5	1	4	4	4	4	4	5	5	4	4	3	4	1
466	1	2	34	1	1	6	1	6	1	6	1	1	1	6	1	1	1	1	1	1	1	5	1
467	1	5	63	4	3	4	4	3	3	3	4	3	4	4	4	4	4	3	4	4	4	4	4
468	1	3	45	4	2	3	4	4	4	4	4	4	4	4	4	3	2	2	4	3	4	5	3
469	2	5	67	5	2	5	5	5	3	5	3	5	5	2	2	1	5	5	2	2	3	5	2
470	2	3	46	6	3	2	4	6	5	6	2	5	5	2	5	2	5	5	2	5	2	2	2
471	2	1	24	1	1	4	4	3	3	4	4	1	3	5	3	4	4	2	4	2	4	4	2
472	1	4	52	3	3	1	2	3	2	4	3	2	2	2	3	2	3	2	2	4	3	3	3
473	2	2	31	3	3	4	3	3	4	4	3	4	4	3	4	3	4	5	3	4	3	3	3
474	2	4	55	4	3	5	3	4	3	5	3	4	4	4	4	4	4	4	4	3	4	4	3
475	2	3	43	4	3	3	3	4	4	4	4	4	4	3	4	3	4	4	4	4	4	2	2
476	1	1	28	4	2	2	2	4	2	2	2	4	4	2	3	2	2	4	2	2	2	2	2
477	2	5	65	3	2	4	3	4	3	3	3	4	3	4	3	3	5	4	4	2	4	3	4
478	1	1	25	4	3	4	4	4	1	3	2	3	5	4	5	3	5	4	5	5	3	4	2
479	1	5	69	6	1	6	4	3	3	5	2	3	2	4	1	4	3	2	3	2	3	3	3
480	1	2	31	4	3	4	4	4	3	4	4	4	4	3	3	4	4	4	4	4	3	4	4
481	1	4	52	4	3	5	2	6	1	3	3	4	5	1	4	2	4	5	2	4	1	1	1
482	2	3	48	3	4	3	4	4	3	4	4	4	4	4	4	3	4	3	4	4	4	4	4
483	2	4	58	3	3	3	3	3	3	3	3	3	3	3	3	3	3	3	3	3	3	3	3
484	2	2	35	3	3	3	3	3	3	3	3	3	3	3	3	3	3	3	3	3	3	3	3
485	2	2	37	3	2	3	3	4	3	2	2	4	3	3	2	2	2	2	3	3	3	2	2
486	2	5	66	4	4	4	4	4	4	4	3	4	4	3	4	4	4	4	4	4	4	3	3
487	2	4	56	4	3	4	3	4	3	4	2	3	5	3	3	3	4	5	3	2	3	3	3
488	1	5	67	4	4	4	4	4	4	4	5	4	4	4	4	2	4	4	4	4	5	4	4
489	2	4	57	3	3	4	4	4	3	4	3	3	3	3	3	3	4	3	3	4	3	3	3
490	1	1	27	5	4	5	3	4	2	3	3	4	3	4	4	4	5	5	2	5	1	5	3
491	2	1	29	4	4	4	4	4	4	5	2	4	4	4	4	4	4	4	4	4	2	4	2
492	2	1	23	3	3	4	3	4	3	4	3	4	4	4	4	4	4	4	4	4	4	3	3
493	2	3	46	3	3	3	3	3	3	2	2	2	3	3	2	2	3	3	4	2	3	2	2
494	2	5	60	4	3	4	4	4	3	4	3	4	4	3	4	3	4	4	3	4	4	3	3
495	2	3	41	5	5	5	5	6	3	6	3	5	4	6	3	3	4	5	6	4	5	6	3
496	1	1	24	4	3	3	3	5	4	4	3	5	5	3	5	3	5	4	3	3	3	3	3
497	1	4	56	4	3	3	3	3	3	3	3	3	3	3	3	3	4	3	3	3	3	3	3
498	2	3	44	5	1	4	5	4	3	3	4	4	4	3	3	3	4	4	3	4	5	3	4
499	2	3	48	4	3	5	4	3	4	5	4	4	4	5	3	5	5	4	5	2	5	5	2
500	1	5	64	4	3	4	3	4	4	4	3	4	4	4	4	4	4	4	4	4	4	4	4
501	1	1	20	2	4	4	3	4	3	4	3	4	5	4	4	2	4	3	4	2	2	2	2
502	1	1	29	3	3	4	5	3	4	3	5	4	4	6	3	3	3	5	3	4	3	3	3
503	2	4	52	4	3	4	3	4	3	4	3	4	4	3	4	3	4	3	3	3	3	3	4
504	1	3	41	4	4	3	3	4	3	4	2	4	4	3	4	3	4	4	3	3	3	2	2
505	1	5	63	3	2	2	2	2	2	3	2	2	2	2	2	2	2	3	3	2	2	2	2
506	2	5	62	3	3	3	3	3	3	4	3	2	4	3	3	3	3	3	2	3	3	3	3
507	2	4	55	4	1	2	4	1	2	4	2	1	1	2	2	3	4	2	1	4	4	1	4
508	2	1	28	4	4	4	4	4	3	4	3	4	3	4	4	3	4	4	4	3	4	4	4
509	2	5	64	4	3	5	4	4	4	4	4	4	4	4	4	3	4	4	4	3	4	4	3
510	2	1	23	3	2	3	3	3	2	3	2	5	2	4	4	4	3	2	4	2	2	4	2
511	1	3	49	4	3	4	4	4	3	3	3	4	4	3	3	3	4	4	3	4	4	3	4
512	2	3	47	3	3	2	3	4	2	4	2	3	4	3	3	3	2	4	3	3	3	3	3
513	2	3	49	4	4	4	4	4	4	4	4	4	4	4	4	4	4	4	4	4	4	4	4
514	1	4	56	4	2	4	5	3	2	4	3	3	4	5	4	5	3	4	4	4	3	4	4
515	1	2	37	4	1	5	5	4	5	4	4	4	4	3	5	5	5	5	6	5	4	2	6
516	2	4	53	4	3	4	4	4	3	4	3	4	3	3	3	3	4	4	3	4	4	3	3
517	2	5	63	4	1	3	2	3	3	3	3	3	3	2	2	1	4	2	3	4	3	2	2
518	2	4	57	5	2	4	3	4	4	4	3	4	4	3	3	3	5	5	3	5	4	3	3
519	2	3	44	4	4	3	2	4	4	4	3	4	4	3	4	2	3	5	3	4	3	2	3
520	1	4	52	3	1	3	2	3	2	3	3	1	3	3	1	3	1	3	3	2	1	3	1
521	2	5	60	3	3	4	4	4	4	4	3	3	4	4	3	4	3	4	4	3	3	3	3
522	1	4	54	2	2	4	2	4	3	2	2	3	2	4	2	4	4	2	3	2	2	4	2
523	2	4	57	2	1	4	2	4	1	4	2	4	2	2	2	1	4	1	2	4	2	1	1
524	2	3	42	4	3	4	4	4	4	4	4	4	4	4	4	4	4	4	4	4	4	4	3
525	1	5	61	2	2	2	2	2	2	2	2	2	2	2	2	2	2	2	2	2	2	2	3
526	2	3	40	2	2	2	2	4	4	4	2	4	4	3	4	2	4	4	2	4	2	3	2
527	2	3	42	5	3	6	2	5	3	6	2	5	4	5	3	5	4	5	5	6	2	5	3
528	2	4	58	4	4	3	3	4	3	4	3	4	4	3	4	3	4	4	3	4	3	3	3
529	2	5	69	2	1	4	2	3	3	4	2	4	4	4	3	3	4	2	2	2	1	3	2
530	2	1	20	6	6	4	6	6	2	6	6	3	6	6	5	6	3	5	6	6	6	3	6
531	2	1	24	6	6	6	6	6	6	6	4	6	6	6	6	6	6	6	6	6	6	4	1
532	2	1	26	4	5	4	4	5	3	5	4	5	5	3	4	3	5	5	4	5	4	2	3
533	2	5	69	4	3	4	3	3	4	3	3	3	3	4	3	3	4	4	4	4	3	3	3
534	1	1	22	4	4	4	4	4	3	4	3	4	4	3	4	3	4	4	4	4	3	3	2
535	1	2	37	4	3	4	3	4	2	4	2	4	4	4	4	4	4	4	3	3	3	3	3
536	2	5	66	3	3	3	4	3	3	3	3	4	3	4	3	5	3	3	3	3	4	3	3
537	2	2	36	1	1	5	1	1	4	1	1	1	4	6	1	5	1	1	6	1	1	4	1
538	2	3	46	4	2	3	4	4	2	4	1	4	4	3	2	2	4	3	3	4	4	3	2
539	1	5	68	1	1	1	1	1	1	1	1	1	1	1	1	1	1	1	1	1	1	1	1
540	1	3	49	4	4	4	3	3	3	3	4	3	3	4	3	3	3	3	3	3	3	3	4
541	2	4	50	5	6	5	6	6	6	5	5	6	6	6	6	5	6	6	6	6	6	5	6
542	2	2	38	5	4	4	1	5	4	5	2	5	5	2	5	2	4	4	2	3	3	2	2
543	2	2	39	3	4	4	3	4	3	3	3	4	3	2	3	3	4	4	3	3	3	3	3
544	1	5	67	4	4	4	4	4	3	4	4	3	4	4	3	4	4	4	3	4	4	3	4
545	2	3	43	3	3	4	3	3	3	4	3	4	3	3	4	4	3	3	4	3	4	3	3
546	2	4	53	3	4	4	3	4	3	4	3	4	4	2	3	3	5	5	3	4	3	2	3
547	1	1	25	5	1	4	4	4	2	5	4	5	2	3	2	3	3	3	3	4	4	3	3
548	2	3	41	5	2	4	6	6	5	6	4	6	5	3	6	4	6	6	4	3	6	6	6
549	2	5	63	5	4	5	4	4	1	5	3	4	4	4	4	4	5	5	4	4	1	4	2
550	2	3	49	3	1	3	3	3	3	3	1	3	3	3	3	3	3	3	3	3	3	3	3
551	1	1	27	3	3	4	3	3	3	3	3	3	3	3	3	3	3	3	3	3	3	3	3
552	1	4	55	4	2	3	3	3	3	3	3	3	3	3	3	3	3	2	4	3	4	3	3
553	2	2	31	4	4	4	3	6	6	6	3	4	5	4	4	4	4	6	4	4	1	1	4
554	2	1	27	4	2	4	2	5	3	5	5	2	6	4	2	2	4	2	5	2	4	3	2
555	2	3	44	4	3	3	4	3	3	4	4	3	4	4	3	4	4	3	4	3	4	4	3
556	2	4	50	3	2	4	2	4	2	4	4	4	3	4	2	4	3	2	3	2	3	3	2
557	1	5	68	3	1	4	2	3	4	4	4	3	2	4	2	4	2	3	4	3	2	4	2
558	1	4	55	4	3	4	2	2	4	4	3	4	4	2	1	1	2	4	1	2	2	1	2
559	2	5	60	6	5	2	5	6	1	6	1	1	6	1	1	1	5	6	1	6	1	1	5
560	2	1	25	2	5	2	2	5	4	4	2	5	3	2	4	2	3	3	2	2	2	2	2
561	2	3	47	4	4	3	4	4	4	4	2	4	4	2	4	2	5	3	4	4	4	3	2
562	1	1	24	4	4	4	4	4	3	4	4	4	4	3	4	3	4	4	3	4	4	3	3
563	1	2	35	1	1	1	1	1	2	1	2	2	2	1	2	2	1	1	1	2	1	2	1
564	1	4	51	6	3	5	4	6	4	5	4	5	4	6	5	4	6	5	6	4	2	4	5
565	2	1	24	4	4	4	4	4	3	3	3	4	4	4	4	3	4	3	4	3	3	3	3
566	2	4	54	4	3	4	3	5	3	5	2	3	3	3	5	2	5	5	3	3	3	2	3
567	1	3	44	4	4	4	2	4	4	4	4	4	4	2	4	2	4	4	4	4	4	2	4
568	1	4	57	1	1	1	1	1	1	4	1	1	1	1	1	1	1	5	1	1	1	1	1
569	2	3	40	4	4	4	3	4	3	4	4	4	4	3	4	3	4	4	4	4	2	3	3
570	2	2	33	6	3	4	1	4	5	5	4	4	4	3	6	2	6	6	2	6	4	2	1
571	1	4	56	4	3	4	4	4	4	4	3	4	4	4	4	4	4	4	4	4	3	4	4
572	2	5	61	4	2	4	3	4	4	4	3	3	3	3	3	3	4	4	3	3	3	3	3
573	1	1	23	5	3	6	5	4	5	5	4	4	4	4	3	4	3	3	5	3	4	4	4
574	1	4	54	4	4	3	3	3	2	2	3	4	3	2	4	3	2	3	4	2	4	2	2
575	2	1	27	5	6	5	5	5	5	6	4	6	5	6	6	4	5	6	4	6	4	4	4
576	1	3	40	5	3	6	3	4	4	4	2	4	4	3	4	3	5	4	3	4	3	2	2
577	1	2	39	6	6	5	2	5	5	6	2	5	6	5	2	5	5	2	5	5	6	6	6
578	2	1	28	5	2	5	5	5	2	5	2	5	5	5	5	5	5	5	5	5	5	5	2
579	1	1	28	5	6	5	5	5	5	5	4	5	4	5	5	6	6	5	5	5	5	6	6
580	1	3	43	4	4	3	3	3	4	3	3	3	4	3	3	3	3	3	3	4	3	3	4
581	2	3	47	4	2	4	4	4	2	4	2	2	3	4	2	4	4	4	2	4	3	3	4
582	1	5	61	3	3	3	3	3	4	4	3	4	3	3	3	3	4	3	3	3	3	3	3
583	2	3	49	4	3	3	4	3	4	3	3	4	4	3	3	3	4	4	3	4	3	3	4
584	2	2	31	3	3	3	3	3	3	3	3	3	4	3	3	3	3	3	3	3	3	3	3
585	2	5	64	4	3	5	4	4	2	4	3	5	4	4	4	3	4	4	4	5	5	4	4
586	2	3	40	3	4	4	3	3	3	3	3	4	3	4	3	3	4	3	2	3	3	4	3
587	2	4	53	3	3	4	3	4	4	4	3	3	4	3	3	3	4	4	3	4	3	3	3
588	1	2	31	6	2	6	6	5	5	6	6	5	5	6	3	6	5	6	6	3	5	6	5
589	1	5	64	2	2	2	2	2	2	2	2	2	2	2	2	2	2	2	2	2	2	2	2
590	2	3	49	6	5	6	5	6	4	6	4	3	6	3	5	1	6	6	2	6	5	1	4
591	1	2	38	3	2	4	3	4	3	4	2	2	2	4	3	2	3	3	2	2	2	2	2
592	2	4	50	3	2	2	2	2	2	3	3	2	2	2	2	2	2	2	1	2	2	2	2
593	2	5	60	5	3	5	4	4	4	5	4	4	4	5	4	4	5	5	4	5	3	3	4
594	1	4	59	4	4	4	4	4	4	4	4	3	4	4	4	4	4	3	4	3	4	3	4
595	1	3	44	6	6	6	6	6	6	6	1	6	6	6	6	6	6	6	6	6	1	6	6
596	1	3	42	4	4	4	3	4	3	4	4	4	4	4	4	4	4	3	4	3	3	4	3
597	2	2	32	4	2	5	4	5	2	4	4	4	3	5	4	4	5	4	5	3	4	4	4
598	2	1	25	3	3	3	2	4	2	4	1	3	3	2	3	2	3	3	2	3	1	2	1
599	2	5	62	3	3	3	3	3	3	4	3	3	4	3	3	3	4	3	3	3	3	3	2
600	2	4	52	4	3	4	3	4	4	4	2	3	3	3	4	3	3	3	2	3	2	3	3
601	2	5	64	3	1	3	4	3	4	4	3	3	4	3	3	4	3	6	2	3	2	3	3
602	1	2	33	5	2	4	4	5	2	5	4	4	4	2	2	4	2	3	2	4	4	1	5
603	1	3	42	4	2	3	2	4	2	3	2	4	3	3	2	3	3	4	2	4	2	2	2
604	1	2	39	3	3	3	3	2	3	2	2	3	4	2	4	2	2	2	2	2	2	2	2
605	1	5	68	2	2	4	2	5	1	4	3	6	4	2	2	2	5	4	2	2	2	2	2
606	1	5	64	4	3	4	4	4	4	3	2	4	3	4	3	4	4	4	4	3	3	3	3
607	1	4	54	3	1	4	4	4	4	4	1	4	4	4	1	4	3	4	4	3	1	4	1
608	2	1	28	4	3	4	4	4	4	4	3	4	4	3	4	2	4	3	3	4	4	3	3
609	2	5	63	2	3	2	3	3	2	4	2	4	2	2	2	2	4	4	3	3	2	2	5
610	2	1	24	6	2	1	2	6	1	4	1	2	5	3	3	1	5	1	2	1	1	1	1
611	1	2	36	4	4	4	4	4	4	4	4	4	4	4	4	4	4	4	4	4	4	4	4
612	1	5	61	3	3	4	3	4	3	5	3	3	3	4	3	3	3	3	4	3	3	2	3
613	2	2	32	4	4	4	3	4	4	3	3	4	4	3	4	3	3	3	4	3	3	3	3
614	1	2	33	3	3	3	3	3	3	3	3	3	3	3	3	3	3	3	3	4	3	4	3
615	2	5	64	4	3	6	1	5	4	4	1	5	5	3	4	2	3	3	3	3	1	2	2
616	2	4	52	4	1	4	1	2	4	4	3	3	4	4	2	2	4	4	3	4	4	3	1
617	2	1	24	6	6	6	6	6	6	6	3	6	6	2	6	6	6	6	6	6	6	6	6
618	1	5	64	3	3	3	3	3	3	3	3	3	3	3	3	3	3	3	3	3	3	3	3
619	1	5	62	4	3	4	3	4	4	4	4	5	4	4	3	4	4	3	4	3	4	4	4
620	2	3	42	4	2	4	4	4	3	4	4	4	4	4	4	4	4	4	4	4	4	4	3
621	2	3	49	4	3	4	4	4	4	4	4	4	4	4	4	4	4	3	4	4	4	4	4
622	2	3	47	4	3	4	4	4	3	3	3	4	3	3	4	4	4	4	4	4	4	3	4
623	2	3	45	3	3	3	3	4	3	4	3	4	4	3	3	3	3	4	3	3	3	3	3
624	2	2	39	4	4	2	2	4	3	4	1	4	3	1	4	3	4	4	2	3	2	1	1
625	2	4	55	4	4	4	4	4	4	4	4	4	4	4	5	4	4	4	4	5	4	4	4
626	2	2	38	4	4	6	3	3	2	5	3	2	5	4	4	4	4	6	5	3	3	4	3
627	1	3	42	3	3	3	3	3	3	3	3	3	3	3	3	4	3	4	3	3	3	3	3
628	2	2	34	3	2	4	3	3	3	2	2	2	3	2	2	4	3	3	3	3	3	2	2
629	2	2	39	3	3	3	4	3	4	3	4	4	4	4	3	3	3	4	4	3	3	4	4
630	2	5	62	4	1	6	4	3	3	5	2	3	1	6	4	6	3	3	6	3	4	6	3
631	2	2	30	6	1	1	1	6	1	6	1	1	1	1	1	1	6	6	1	6	1	1	1
632	2	1	28	4	3	4	4	4	3	4	2	3	3	3	4	3	4	4	4	4	3	3	3
633	1	3	48	4	3	4	3	4	3	4	3	3	4	3	3	3	4	4	3	4	3	3	3
634	2	5	61	3	3	4	4	4	4	4	4	4	4	4	3	4	3	4	4	4	4	4	4
635	2	2	31	4	3	3	3	4	3	4	3	3	3	3	3	3	3	3	3	4	3	2	3
636	1	5	66	3	3	3	3	3	3	3	3	3	3	3	3	3	3	3	3	3	3	3	3
637	1	1	22	4	3	4	2	4	4	3	3	4	3	4	3	4	4	3	4	4	3	4	3
638	1	5	62	4	3	4	3	4	4	4	4	3	4	3	3	3	4	4	3	4	3	3	3
639	1	3	43	4	3	3	3	3	2	2	3	2	3	3	2	3	2	3	3	2	3	2	2
640	1	5	61	2	2	3	3	2	2	3	2	3	2	3	2	3	2	2	3	3	3	2	2
641	1	4	59	4	1	1	2	4	1	4	1	4	2	1	2	1	4	2	1	4	4	1	1
642	1	3	49	3	3	4	3	4	3	4	3	3	3	2	3	3	4	3	3	3	4	3	3
643	1	4	55	2	3	3	3	2	3	3	3	4	3	3	3	3	3	3	3	3	3	3	3
644	2	5	69	5	3	6	1	4	4	5	1	4	4	4	4	4	4	6	3	5	1	3	3
645	1	5	62	1	2	4	4	3	4	4	3	2	2	4	2	4	2	3	4	1	4	4	3
646	2	3	43	3	2	4	4	2	3	4	4	4	3	5	2	4	3	4	5	3	4	3	4
647	2	2	36	4	4	4	3	5	5	4	3	4	4	3	5	3	5	4	3	5	3	3	3
648	1	2	39	3	3	3	4	4	4	3	4	3	3	4	3	4	3	3	4	3	3	4	3
649	1	5	65	3	2	2	2	4	3	2	3	3	4	4	2	4	3	4	2	2	3	2	3
650	2	3	44	5	4	5	4	5	5	4	3	5	5	4	5	4	4	5	5	5	4	4	3
651	2	5	62	3	4	4	4	4	3	4	2	4	4	4	4	4	4	4	4	4	4	4	3
652	2	5	62	4	2	4	2	4	4	3	3	4	3	3	2	3	3	4	4	2	2	3	2
653	1	1	28	6	2	6	5	6	5	5	5	6	5	6	5	5	5	6	5	5	5	5	5
654	2	3	40	4	1	4	2	4	2	6	1	4	2	3	4	3	5	6	3	4	1	3	1
655	2	4	55	4	2	4	4	4	5	4	4	3	4	4	2	4	4	4	4	4	4	4	4
656	1	4	58	4	3	4	4	3	3	3	4	4	3	3	4	3	4	3	3	3	4	4	3
657	1	4	54	2	2	2	2	2	2	2	2	2	2	2	4	2	2	2	2	4	2	2	2
658	1	4	59	4	3	3	3	3	4	3	3	4	3	3	3	3	4	4	2	3	3	3	3
659	1	4	54	3	2	3	3	2	4	4	4	2	3	3	2	3	3	4	3	5	4	3	4
660	1	5	60	4	1	5	1	1	1	2	4	2	4	3	1	3	4	4	4	3	3	2	3
661	1	4	56	2	1	6	4	2	2	4	2	5	4	1	3	3	2	4	2	3	1	2	2
662	2	3	48	5	4	6	5	4	2	6	5	4	5	5	4	5	4	2	6	6	5	6	4
663	1	5	64	4	3	4	4	3	4	4	4	4	4	4	3	4	4	3	4	4	4	4	3
664	2	2	33	3	3	3	4	4	4	4	2	4	4	2	4	1	4	4	3	4	2	1	1
665	2	3	41	4	2	4	3	4	4	3	2	2	4	3	4	3	2	2	4	3	4	3	2
666	2	2	32	4	3	3	2	4	3	4	2	4	4	3	4	2	4	4	3	4	4	3	3
667	1	4	55	3	3	3	3	3	3	3	3	3	3	3	3	3	3	3	3	3	3	3	3
668	1	4	52	3	3	3	3	3	3	3	3	3	3	3	3	3	3	3	3	3	3	3	3
669	2	4	55	3	2	5	2	3	3	4	2	4	4	3	1	3	4	4	4	2	3	3	2
670	1	1	29	4	4	5	3	3	2	4	2	4	4	5	5	4	4	2	6	3	2	4	2
671	2	5	62	3	4	2	4	3	4	4	4	4	3	3	3	4	4	3	4	3	4	3	4
672	2	3	49	5	4	5	4	4	5	5	5	5	5	4	5	4	4	5	5	5	4	5	5
673	2	2	38	3	2	2	2	3	2	4	3	3	5	2	2	2	2	5	2	3	4	2	2
674	2	4	52	4	3	4	3	4	4	4	3	4	4	3	4	4	4	4	4	4	4	3	3
675	2	4	51	3	3	3	3	3	3	3	3	3	3	3	3	3	3	3	3	3	3	3	3
676	1	3	47	4	5	4	4	5	1	4	4	4	4	5	5	6	5	1	6	1	5	6	1
677	2	3	46	3	2	1	2	3	3	3	3	3	2	1	2	1	4	2	1	3	2	2	1
678	1	2	35	3	3	5	4	3	4	5	3	5	4	4	3	3	4	5	3	3	3	3	4
679	2	5	65	4	3	4	4	4	4	4	3	4	3	3	4	3	4	4	3	4	4	3	4
680	1	5	67	3	3	4	3	3	3	3	3	3	3	3	3	4	4	3	3	3	3	4	3
681	2	3	48	4	4	4	4	5	4	5	2	5	5	4	4	4	5	6	4	4	3	4	3
682	2	3	41	6	3	5	2	5	5	5	2	5	2	5	5	3	5	6	5	2	3	5	1
683	2	5	66	4	2	3	4	4	2	5	3	4	4	2	2	3	3	4	2	3	3	3	3
684	2	3	49	4	3	4	4	3	4	4	4	4	3	3	3	2	4	5	3	4	4	4	3
685	1	3	40	4	4	5	4	4	4	4	3	4	4	4	4	3	4	4	4	3	4	2	4
686	1	3	46	4	5	4	4	4	4	4	4	4	4	4	4	4	4	4	5	4	4	4	3
687	1	4	58	4	2	3	2	3	4	4	3	4	4	4	2	2	4	4	4	3	2	3	3
688	2	5	67	3	4	3	3	4	3	3	3	3	4	3	4	4	3	3	3	3	4	3	3
689	1	5	67	4	1	4	2	1	4	4	2	2	4	1	1	1	4	4	2	3	4	1	2
690	1	5	60	4	4	4	4	4	4	4	4	4	4	4	4	4	4	4	4	4	4	4	4
691	2	3	46	4	2	4	2	4	4	4	3	4	2	3	4	3	4	3	2	4	2	3	1
692	1	4	53	1	1	4	1	1	1	1	1	1	1	4	1	1	1	1	4	1	1	1	4
693	1	4	57	4	2	4	3	4	4	4	3	4	4	3	3	3	4	4	3	4	3	2	3
694	1	3	49	4	3	5	2	4	2	6	2	3	5	4	2	3	4	4	5	3	2	4	2
695	2	5	69	4	3	4	4	4	3	4	3	4	4	3	3	3	5	4	3	4	3	3	3
696	2	1	27	6	6	5	5	6	6	6	1	6	5	2	6	1	6	4	4	4	1	1	1
697	1	2	36	6	5	3	4	6	5	6	3	5	6	3	6	3	6	6	2	5	3	2	4
698	2	2	34	6	6	6	6	6	6	6	4	6	6	4	6	4	6	6	6	6	4	6	6
699	1	5	62	2	2	3	2	3	3	4	3	3	3	3	2	3	3	3	2	3	2	2	2
700	2	4	57	3	3	4	3	4	3	4	3	3	3	3	3	3	3	3	3	3	3	3	3
701	1	5	60	3	3	4	3	3	4	3	3	4	3	3	3	3	3	3	3	3	3	3	3
702	1	4	59	2	2	2	2	2	2	2	2	2	2	2	2	4	2	2	2	2	2	2	2
703	1	5	60	4	1	2	4	3	1	4	4	2	2	1	2	1	4	2	2	1	2	1	2
704	1	3	46	3	3	4	4	3	4	3	3	3	3	3	3	4	3	3	3	2	3	3	3
705	2	4	56	1	1	1	1	1	1	1	1	1	1	1	1	1	1	1	1	2	1	1	1
706	1	4	53	2	1	4	2	4	4	4	1	2	1	1	1	1	2	1	2	1	1	1	2
707	2	3	43	3	1	6	2	2	1	2	2	2	2	5	5	6	2	2	6	2	4	4	2
708	1	5	68	4	4	3	4	4	4	4	3	4	3	3	3	4	4	3	3	4	3	3	3
709	1	2	34	6	1	6	6	6	2	6	1	6	6	5	6	1	6	6	3	1	5	1	4
710	2	4	52	5	5	5	5	5	5	5	5	5	5	5	5	5	5	5	5	5	5	5	5
711	1	4	55	5	3	4	3	4	2	5	4	4	4	4	4	4	4	4	4	4	3	4	3
712	2	4	54	5	3	5	3	5	4	5	5	5	5	4	5	4	5	5	4	3	3	3	2
713	1	2	35	4	3	4	3	3	3	4	3	3	3	4	3	4	3	4	4	4	4	4	4
714	1	5	63	4	3	4	4	3	3	4	3	4	4	4	4	4	4	3	4	4	4	4	4
715	2	4	53	5	1	4	2	4	4	5	2	4	4	2	1	2	4	5	3	4	2	2	2
716	2	1	29	4	4	6	2	6	6	6	2	6	6	2	5	1	5	6	4	4	1	3	1
717	2	5	67	2	1	3	3	3	2	4	2	2	2	2	2	2	2	3	2	3	3	2	3
718	2	3	42	3	3	3	3	3	3	3	3	3	3	3	3	3	3	3	3	3	3	3	3
719	1	5	65	3	1	2	5	4	4	5	5	4	3	3	2	3	4	4	3	2	2	3	3
720	2	5	62	4	2	5	5	3	4	5	5	4	4	4	3	3	4	2	4	3	5	4	3
721	1	4	52	3	3	4	3	3	3	3	3	3	3	3	3	4	3	3	3	3	3	3	3
722	1	5	69	2	1	4	2	4	2	4	3	3	3	2	5	2	4	1	1	5	2	1	2
723	1	2	33	5	5	5	4	5	5	5	3	5	4	2	3	4	5	5	5	3	5	2	3
724	2	3	41	4	3	3	2	4	4	4	2	4	4	2	4	1	4	5	2	4	3	2	2
725	2	5	67	1	1	5	1	1	1	1	1	1	3	1	1	1	6	1	1	1	1	1	1
726	2	5	62	3	3	3	3	3	3	3	3	3	3	3	3	3	3	3	3	3	3	3	3
727	1	2	39	1	1	1	5	5	1	5	2	5	1	1	1	1	1	5	1	1	5	1	1
728	2	5	64	4	3	4	4	5	5	5	5	4	5	4	4	2	4	4	5	4	4	3	5
729	1	3	41	1	2	5	1	1	2	4	2	2	4	3	1	3	1	2	4	2	1	3	1
730	2	2	32	5	5	4	3	6	1	6	4	5	4	4	4	3	3	6	5	4	4	5	2
731	1	3	49	2	2	4	2	2	2	5	2	2	2	5	2	5	2	4	5	2	2	2	2
732	1	4	54	5	5	5	5	5	5	5	5	5	5	5	5	5	5	5	5	5	5	5	5
733	2	5	63	4	3	4	4	4	4	4	4	4	4	3	3	3	4	4	4	3	4	3	3
734	1	3	46	3	3	4	3	3	3	3	3	3	4	4	3	4	3	3	4	3	3	4	3
735	1	5	67	4	2	4	4	3	2	4	4	3	4	3	2	3	3	3	3	4	3	3	3
736	2	3	42	4	4	4	2	5	4	4	3	5	4	3	5	3	4	5	2	4	2	3	3
737	2	1	27	3	1	4	1	4	4	4	1	4	4	4	3	4	4	4	4	4	1	4	2
738	2	3	49	5	2	4	3	4	5	4	4	2	3	2	2	2	3	2	2	4	3	2	2
739	2	5	61	4	1	4	4	2	1	4	4	2	4	1	2	2	4	1	1	2	3	1	3
740	2	3	42	4	4	4	4	4	3	4	3	4	4	4	4	4	4	4	4	4	4	4	3
741	2	5	64	3	3	3	3	4	3	3	2	4	3	3	3	3	3	3	3	3	3	3	3
742	2	3	41	4	3	3	3	4	4	4	3	4	3	3	4	3	3	3	3	4	2	3	3
743	2	3	46	2	2	2	2	2	2	2	2	2	2	2	2	2	2	2	2	2	2	2	2
744	2	4	52	4	4	4	4	4	3	4	3	4	4	4	4	4	4	4	4	4	4	2	4
745	1	4	58	4	4	4	3	4	3	5	3	4	4	3	4	3	4	4	3	4	4	3	3
746	2	2	38	4	4	3	3	2	4	4	3	2	4	3	3	2	4	4	2	2	2	2	3
747	1	2	39	3	1	3	3	3	2	3	3	3	3	3	3	3	3	3	3	3	3	3	3
748	1	4	58	2	2	2	2	2	2	2	2	2	2	2	2	2	2	5	2	2	2	2	2
749	2	1	24	4	4	5	3	4	4	5	3	4	5	4	4	4	4	4	5	4	4	4	4
750	2	1	21	5	3	5	3	5	4	5	4	5	5	4	4	4	4	5	4	5	5	5	3
751	2	1	27	4	1	4	3	1	3	4	1	4	4	3	3	4	3	5	2	4	1	1	3
752	1	4	50	4	3	4	4	3	3	4	4	3	3	3	3	4	4	3	3	4	4	3	3
753	1	1	23	4	3	4	4	4	4	4	4	4	4	4	3	3	3	4	4	5	3	4	4
754	2	5	66	4	2	4	4	4	2	2	4	2	2	4	2	2	2	3	2	2	2	2	2
755	1	5	68	4	1	4	3	1	5	5	4	2	4	2	1	2	3	2	2	4	3	2	3
756	2	2	34	2	2	4	4	3	5	5	3	4	2	5	3	2	4	3	4	3	4	3	5
757	1	5	66	4	2	2	4	4	4	4	2	2	4	2	2	2	4	4	2	3	2	2	4
758	2	3	45	5	1	5	2	5	2	6	5	3	5	5	2	5	5	5	5	2	4	6	3
759	1	1	28	4	2	4	3	3	3	3	4	3	3	4	3	3	3	3	3	3	3	4	3
760	2	3	41	4	1	2	2	5	4	4	4	3	4	3	2	3	4	5	2	4	1	3	1
761	1	5	66	4	4	4	4	4	4	4	4	4	4	4	4	4	4	4	4	4	4	4	4
762	2	3	44	6	4	1	6	6	3	1	6	1	1	1	1	1	6	6	1	6	6	1	6
763	1	4	51	4	3	3	3	4	2	4	2	4	3	3	4	2	4	4	3	3	2	3	3
764	2	3	43	4	3	4	3	4	4	4	3	4	4	4	3	4	3	4	4	4	4	3	3
765	1	3	40	4	4	4	3	4	4	4	3	4	4	4	4	4	4	4	4	4	3	4	3
766	2	3	43	3	3	3	3	3	3	3	3	3	3	3	3	3	3	3	3	3	3	3	3
767	2	1	26	5	2	2	2	3	2	1	1	3	3	1	3	4	5	2	1	3	2	1	1
768	2	2	33	5	2	4	2	5	5	5	3	5	4	3	5	2	4	5	4	4	2	2	2
769	2	5	60	4	1	5	3	4	4	4	2	4	3	4	1	6	3	1	6	4	2	3	4
770	2	4	51	2	2	2	2	3	2	2	2	2	2	2	2	2	2	2	2	3	2	2	2
771	1	3	40	4	4	4	4	4	4	4	2	4	4	2	4	3	4	3	2	4	3	3	3
772	1	5	65	4	3	3	3	4	3	4	2	3	4	3	3	3	4	4	3	3	3	3	3
773	1	5	69	1	1	6	6	1	1	6	6	1	4	6	3	6	4	1	6	1	6	6	6
774	2	1	28	3	3	4	3	3	3	4	3	3	3	3	3	3	3	4	4	3	3	3	3
775	2	1	28	4	6	4	1	6	1	6	1	6	6	4	6	2	6	6	4	6	2	1	1
776	1	4	52	2	2	5	4	4	2	4	4	4	4	5	3	5	2	2	5	2	4	5	2
777	2	5	65	3	3	5	4	5	3	5	2	4	5	5	4	4	5	4	5	4	3	4	2
778	2	2	38	4	4	5	2	4	1	5	2	4	3	5	4	5	3	4	5	4	2	5	3
779	2	2	34	3	2	2	3	3	4	3	3	2	3	2	2	2	3	2	2	2	3	2	2
780	2	4	54	4	4	2	2	4	3	3	1	4	4	1	4	1	4	4	1	4	1	1	1
781	1	2	38	4	4	4	4	4	4	4	4	4	5	4	4	4	4	4	4	4	4	4	4
782	1	1	28	4	4	4	3	4	3	4	3	3	4	4	4	3	4	4	4	4	1	4	1
783	2	2	39	6	4	3	3	5	4	4	1	4	3	2	4	2	4	5	3	5	3	2	3
784	2	3	47	4	3	5	3	4	4	4	3	4	4	4	2	5	4	4	4	3	3	4	3
785	2	4	57	3	3	4	3	3	2	4	3	3	3	5	3	4	3	3	4	3	3	4	3
786	1	3	44	4	3	5	4	4	4	5	3	5	5	3	4	4	4	4	4	3	4	4	4
787	2	5	68	4	3	4	4	4	3	4	4	4	4	3	4	3	4	5	4	3	3	3	3
788	2	1	24	5	5	5	5	5	5	5	5	3	5	5	5	5	5	5	5	4	5	5	4
789	2	5	68	2	4	4	4	2	4	2	2	2	4	2	4	2	4	2	2	4	3	2	2
790	1	3	41	2	3	3	2	3	3	3	3	2	2	3	2	3	3	2	2	3	3	3	2
791	1	2	39	4	3	4	3	3	3	4	2	3	3	4	3	4	4	4	3	3	2	3	3
792	2	2	34	4	3	3	2	4	4	2	2	4	3	1	4	2	4	2	3	3	3	4	3
793	2	2	34	4	4	4	4	4	4	3	4	4	4	4	4	4	4	4	4	4	4	4	4
794	2	2	35	5	4	5	3	4	3	5	4	4	3	4	2	2	3	4	2	3	2	1	2
795	2	1	22	4	1	4	1	6	6	4	2	6	6	5	5	1	4	3	2	4	1	2	2
796	1	5	66	4	2	3	4	4	4	4	2	3	3	2	3	3	4	4	3	4	4	3	4
797	1	2	30	1	6	6	1	6	1	1	1	1	6	6	6	6	1	6	6	6	1	6	1
798	2	3	43	4	2	4	2	4	3	4	2	4	4	2	2	2	4	4	3	3	4	2	2
799	2	5	65	5	4	5	5	5	4	5	5	5	4	5	5	5	5	5	5	5	5	5	5
800	2	5	60	3	3	4	4	2	3	2	3	3	2	3	2	2	2	3	4	2	3	2	2
801	2	5	61	5	2	5	3	5	5	5	3	3	5	3	2	3	5	2	3	5	2	2	2
802	1	5	64	3	1	4	2	3	3	3	2	2	3	3	2	3	5	4	2	4	3	2	2
803	2	3	43	3	4	3	4	3	3	2	3	3	4	4	4	5	4	4	4	4	3	2	4
804	2	5	60	5	2	3	4	5	4	5	3	4	4	3	4	3	5	4	3	4	3	3	3
805	2	1	23	3	4	4	3	4	2	4	3	4	4	3	4	3	3	3	3	3	3	3	3
806	1	4	56	4	3	3	4	4	4	4	4	4	4	3	3	3	4	4	3	4	4	3	4
807	2	4	55	5	4	4	3	4	4	4	3	4	4	4	4	3	4	4	3	3	3	3	3
808	2	4	55	2	4	4	3	3	3	3	4	3	4	3	2	3	3	4	4	3	3	3	4
809	2	4	51	4	4	4	3	3	5	6	2	4	5	2	4	3	6	6	2	4	1	2	3
810	1	3	47	4	2	1	3	2	2	2	1	1	3	1	1	1	1	1	1	2	1	1	3
811	1	1	25	5	2	4	2	5	2	5	2	3	5	2	3	1	3	1	1	3	3	1	3
812	2	4	59	4	4	4	4	4	4	4	4	4	4	4	4	4	4	4	4	4	4	4	4
813	2	5	63	6	6	3	1	6	1	6	1	1	6	1	6	1	6	1	1	6	1	1	1
814	1	5	60	2	2	2	2	2	2	2	2	2	2	2	2	2	2	2	2	2	2	2	2
815	1	5	64	4	2	4	4	2	2	4	3	4	4	3	2	3	3	3	4	3	3	3	3
816	2	3	49	3	2	5	4	4	4	4	4	4	3	2	3	3	3	5	4	4	4	3	3
817	2	1	29	2	1	5	2	2	3	4	3	4	2	3	3	1	3	2	4	2	2	3	2
818	1	5	64	4	2	1	2	4	3	5	1	4	4	1	1	1	4	5	3	3	1	1	1
819	2	5	61	4	4	4	5	5	3	6	2	5	4	4	5	2	5	6	5	6	2	2	5
820	2	5	65	4	3	3	3	4	4	4	3	4	4	3	3	3	4	4	3	4	3	3	3
821	2	2	30	3	3	2	2	3	3	2	3	3	3	3	3	3	3	2	3	3	3	3	4
822	2	2	33	4	4	4	3	4	4	4	3	4	4	4	4	4	3	4	4	4	4	4	3
823	2	1	29	3	4	2	2	4	4	4	2	4	2	2	3	2	4	2	2	2	2	2	2
824	1	4	55	3	3	4	3	3	3	3	3	3	3	3	3	3	3	3	3	3	3	3	3
825	2	5	67	1	1	4	1	1	1	1	1	1	1	1	1	1	1	1	2	1	1	1	1
826	2	3	43	4	3	3	4	4	3	4	3	4	3	3	4	2	4	2	3	1	5	4	4
827	1	2	38	3	3	3	3	4	3	3	3	4	3	3	4	3	3	3	3	3	3	3	3
828	2	5	65	4	3	3	3	4	4	4	4	4	3	3	3	2	4	4	3	4	3	3	2
829	2	3	45	4	4	5	3	4	4	4	4	4	4	4	4	4	4	4	5	4	4	4	4
830	2	2	32	4	3	3	3	4	3	3	3	4	4	3	4	3	3	3	3	3	3	3	3
831	2	1	29	6	4	6	2	4	2	6	3	6	6	5	5	6	5	6	6	6	2	4	1
832	2	5	68	4	2	4	4	4	4	4	4	4	4	3	2	2	4	4	3	4	3	2	2
833	2	1	21	6	6	4	6	6	3	6	3	6	6	4	6	4	6	6	4	6	3	3	3
834	2	2	32	4	3	4	3	4	4	4	2	4	5	3	4	3	4	4	4	3	3	4	3
835	2	5	60	4	2	4	3	2	3	3	3	2	4	3	1	4	4	2	3	2	3	4	1
836	2	3	44	3	3	3	4	3	4	3	4	4	4	4	3	4	3	4	3	3	4	3	3
837	2	3	42	3	4	6	2	4	4	5	2	4	6	4	3	3	2	5	6	4	2	4	2
838	2	4	55	4	3	3	3	4	3	4	3	4	4	3	3	3	4	3	3	4	3	3	3
839	2	3	42	3	1	4	2	3	4	4	1	4	4	3	5	3	3	4	4	4	1	3	2
840	1	5	62	3	2	4	3	4	3	3	3	3	3	3	2	4	4	4	3	3	3	3	3
841	2	5	66	4	3	2	3	4	2	4	2	4	4	2	3	3	2	4	3	2	2	2	2
842	2	3	40	3	3	3	3	3	3	3	3	3	3	3	3	3	3	3	3	3	3	3	3
843	1	4	50	4	4	5	5	2	3	3	4	4	2	5	3	5	4	4	5	5	2	5	3
844	2	2	33	4	3	4	4	4	3	4	2	4	4	3	3	2	4	5	3	4	3	2	3
845	1	1	23	4	2	4	3	4	4	4	2	2	4	2	4	4	4	4	4	3	3	2	2
846	2	4	51	3	4	5	3	4	2	3	3	4	3	4	4	3	4	4	3	3	3	2	3
847	2	4	50	3	3	3	3	3	3	3	3	3	3	3	3	3	3	3	3	3	3	3	3
848	1	2	37	4	3	3	4	3	3	3	4	3	3	3	3	3	4	3	3	3	4	3	3
849	1	1	28	3	3	3	3	3	3	3	3	3	3	3	3	3	3	3	3	3	3	3	3
850	2	5	60	4	3	4	4	4	4	4	3	4	4	4	4	4	4	4	4	4	3	4	3
851	2	2	38	5	4	4	4	4	4	4	4	4	4	4	4	4	3	4	3	4	4	4	4
852	2	1	21	6	6	2	3	6	3	6	5	6	5	1	6	1	5	4	1	5	1	1	1
853	2	4	52	4	3	3	4	4	4	4	4	3	4	3	3	3	3	4	3	3	4	3	3
854	2	1	24	4	4	4	4	4	4	4	3	4	4	3	4	4	4	4	4	4	3	4	4
855	1	5	65	4	2	4	3	4	4	3	3	3	4	3	3	3	4	4	3	4	3	3	3
856	2	5	63	4	4	4	4	4	4	4	4	4	3	4	4	4	4	4	4	4	4	3	4
857	2	4	57	3	2	4	4	4	4	3	4	4	4	4	3	3	4	4	3	4	4	3	3
858	1	5	60	4	3	3	4	3	4	4	3	4	3	3	3	3	3	3	3	3	4	3	3
859	2	1	21	5	5	4	3	5	3	4	2	4	4	2	5	2	4	5	3	2	2	4	2
860	2	2	38	4	4	4	4	4	4	4	3	4	4	3	4	3	4	4	3	4	3	3	3
861	1	5	69	5	1	4	2	5	2	5	1	5	4	5	2	4	4	5	5	3	2	3	2
862	2	3	42	4	3	4	4	4	3	4	4	4	3	2	4	2	4	4	3	2	4	2	4
863	1	3	49	1	1	1	1	1	1	1	1	1	1	1	1	1	1	1	1	1	1	1	1
864	2	4	54	4	3	4	3	3	4	5	3	4	4	3	3	3	4	5	3	3	3	4	3
865	1	3	45	3	2	2	4	4	4	3	5	3	5	2	4	3	3	5	2	4	5	4	4
866	1	5	63	3	1	3	2	2	3	2	3	2	2	3	3	3	2	1	2	3	2	1	3
867	2	3	43	3	2	4	5	2	5	4	2	4	4	4	3	4	4	4	4	2	4	4	4
868	1	2	35	4	3	4	3	4	4	4	3	4	4	3	3	3	4	3	3	3	4	3	3
869	1	1	27	4	4	4	4	4	4	4	4	4	4	4	4	4	4	4	4	4	4	4	4
870	2	1	21	3	2	4	3	2	2	3	2	2	2	2	3	3	2	3	2	2	1	2	3
871	2	5	65	3	3	3	3	3	4	4	3	3	4	3	3	2	3	3	3	3	3	3	3
872	2	5	62	4	3	4	4	4	3	4	3	4	4	4	4	3	3	4	4	4	3	4	4
873	1	5	62	1	1	4	6	2	2	1	1	2	4	6	1	5	2	1	1	2	6	5	6
874	1	1	28	1	3	6	3	2	1	1	3	2	2	6	2	1	2	2	2	2	3	1	1
875	1	2	32	3	3	3	3	3	3	3	3	3	3	3	3	3	3	3	3	3	3	3	3
876	1	3	40	4	4	4	4	4	1	4	2	4	4	3	4	3	4	4	3	4	3	2	3
877	1	3	42	3	1	6	3	3	3	6	3	3	3	4	1	3	1	3	3	3	3	3	1
878	2	2	35	4	3	4	1	3	3	4	1	4	4	3	4	2	4	2	3	4	1	1	3
879	1	3	47	3	2	4	4	3	3	4	3	4	4	4	3	4	4	3	4	2	4	4	4
880	2	4	55	6	4	4	5	5	4	5	5	5	6	3	4	3	6	5	4	4	4	3	3
881	2	3	45	4	3	5	3	3	4	4	2	4	3	3	4	4	4	4	4	3	2	3	3
882	1	5	66	3	1	3	1	2	1	4	2	3	2	1	3	1	2	5	1	2	1	2	1
883	2	1	20	4	4	4	3	4	3	5	3	4	5	5	5	3	4	4	4	4	3	3	3
884	1	4	57	4	3	4	4	4	4	4	4	4	4	3	4	4	4	3	4	4	3	4	3
885	2	2	34	4	3	4	3	4	4	4	1	4	3	4	4	4	4	3	4	4	3	3	3
886	1	2	37	5	4	6	3	5	4	5	1	5	5	4	4	2	6	6	4	4	3	4	2
887	2	1	26	2	1	2	1	2	1	4	1	1	1	3	3	1	1	1	1	1	3	1	1
888	1	5	61	3	3	4	3	3	4	4	3	3	4	3	2	3	4	4	3	3	2	3	2
889	1	5	65	4	4	4	4	4	4	4	4	4	4	4	4	4	4	4	3	4	4	4	4
890	2	4	50	4	1	4	4	2	4	4	2	3	3	2	4	2	4	4	2	4	2	2	2
891	1	5	69	3	3	3	3	3	3	3	3	3	3	3	3	3	3	3	3	3	3	3	3
892	2	4	54	5	2	6	3	2	2	6	2	2	4	2	2	3	4	2	4	2	2	4	2
893	2	1	24	4	4	4	4	4	4	4	4	4	4	4	4	4	4	4	4	4	4	4	4
894	2	4	52	4	3	4	4	4	3	4	3	4	4	4	4	3	4	4	4	4	2	4	3
895	2	2	35	4	4	5	4	5	4	5	3	5	4	3	5	3	4	6	4	5	4	3	4
896	1	3	41	3	3	3	3	3	3	3	3	3	3	3	3	3	3	3	3	3	3	3	3
897	2	1	20	4	4	5	5	5	4	4	4	5	4	4	5	4	5	4	4	4	4	3	4
898	2	4	59	4	3	4	4	4	4	4	4	4	4	4	4	3	4	4	4	4	4	4	4
899	1	4	54	2	2	4	4	3	3	4	3	4	2	4	2	2	4	3	3	2	2	1	4
900	2	4	56	4	2	4	3	3	3	4	3	3	3	3	3	4	5	2	4	4	3	3	3
901	2	5	60	2	3	2	3	3	3	4	3	2	3	3	2	3	2	2	2	2	2	2	3
902	2	4	54	4	3	3	4	4	4	4	3	4	3	3	4	3	4	4	4	4	4	3	3
903	2	3	45	4	3	4	4	4	3	4	4	4	3	3	3	3	4	3	3	3	4	3	3
904	2	4	57	2	2	2	2	2	2	2	2	2	2	2	2	2	2	2	2	2	2	2	2
905	2	4	54	4	3	4	3	4	4	4	3	3	4	3	4	4	4	4	4	4	4	4	3
906	2	5	68	4	1	4	4	5	3	5	3	4	4	3	2	2	5	3	4	4	2	2	2
907	1	4	59	4	3	4	4	4	4	4	3	4	4	4	4	4	4	4	4	4	4	4	4
908	2	1	21	5	3	6	2	2	2	5	2	3	5	5	5	6	2	3	5	4	5	6	3
909	2	4	51	2	2	4	3	4	2	4	2	2	2	2	2	3	4	2	2	4	3	2	3
910	2	1	26	4	3	4	4	4	4	4	3	4	4	4	3	3	4	4	3	3	3	3	3
911	1	2	38	4	2	4	4	4	4	4	2	4	4	4	4	4	3	4	4	4	3	3	3
912	2	3	42	3	3	3	3	3	3	3	3	4	3	5	4	3	3	4	4	3	3	3	3
913	1	5	65	4	2	4	3	4	3	4	3	4	3	3	4	3	4	3	3	2	3	3	4
914	2	4	50	1	6	6	1	6	1	1	1	6	6	6	1	6	1	1	6	1	1	6	1
915	2	3	44	4	4	4	4	4	3	4	4	4	4	3	4	3	4	4	4	4	4	4	4
916	2	5	65	2	3	5	4	5	3	4	4	4	5	5	3	2	5	4	4	3	4	2	4
917	1	4	50	5	2	4	3	5	2	4	2	2	3	3	2	2	5	3	2	2	2	2	3
918	1	2	36	6	1	1	1	6	1	1	1	1	6	6	6	1	6	1	6	1	1	1	1
919	1	3	40	4	4	4	4	4	4	4	4	4	4	4	4	4	4	4	4	4	4	4	4
920	2	2	39	4	3	4	4	4	5	5	4	4	5	3	4	3	4	4	4	3	3	4	4
921	2	2	39	4	4	4	4	4	4	5	4	4	5	5	4	5	4	5	4	6	4	5	4
922	2	5	62	4	3	4	4	4	4	4	4	4	4	4	4	4	4	4	4	4	4	4	4
923	1	2	39	2	1	5	2	5	4	3	2	6	4	2	2	2	4	5	3	2	1	4	2
924	1	2	39	6	1	6	6	5	1	1	1	6	1	6	5	6	1	1	6	1	1	6	1
925	1	4	58	2	2	2	2	2	2	2	2	2	2	2	2	2	2	2	2	2	2	2	2
926	1	4	53	1	1	3	1	1	1	1	1	1	1	1	1	1	1	1	1	1	1	1	1
927	2	5	61	6	2	3	5	6	3	5	5	5	4	4	3	2	5	5	3	6	4	2	4
928	2	4	54	1	1	1	1	1	5	1	1	1	1	1	1	3	1	1	1	1	1	1	1
929	2	1	28	5	4	3	1	5	5	5	1	5	5	2	5	2	5	5	2	2	1	2	1
930	1	2	35	3	3	4	3	4	4	4	4	4	4	4	3	4	3	3	4	4	4	4	3
931	2	5	67	3	1	3	3	4	4	4	3	3	4	2	3	3	4	5	3	3	3	3	3
932	1	5	67	2	2	2	2	2	2	2	2	2	2	2	2	2	2	2	2	2	2	2	2
933	2	2	39	4	4	4	4	4	3	4	4	4	4	2	2	3	5	4	3	4	4	3	4
934	2	3	43	2	5	2	2	5	2	3	2	5	3	3	3	3	4	4	3	2	2	2	3
935	1	5	65	4	4	3	4	4	4	3	3	4	3	4	3	4	3	4	3	4	3	3	3
936	1	5	66	3	2	4	1	3	4	4	1	3	2	2	3	3	3	4	3	4	1	2	3
937	2	4	55	3	3	5	4	5	4	4	3	5	5	4	3	2	5	5	4	5	3	4	4
938	2	2	39	3	4	3	3	4	3	4	3	3	4	3	4	3	3	4	3	3	3	3	3
939	2	5	64	4	3	5	4	4	3	4	4	4	3	5	3	4	5	3	5	5	5	4	4
940	2	4	50	6	1	3	3	3	3	3	3	6	3	1	6	3	6	5	2	3	3	3	2
941	2	5	67	4	3	4	4	4	4	4	3	4	4	3	4	3	4	4	4	4	4	4	3
942	2	5	65	4	2	5	4	5	4	5	3	4	3	5	3	4	4	4	4	3	4	3	4
943	2	4	59	5	3	3	3	5	2	5	3	6	5	2	5	2	6	6	3	6	3	1	2
944	1	4	53	3	3	3	3	3	3	4	3	2	4	3	3	3	3	3	3	3	3	3	3
945	2	3	43	3	3	4	3	3	3	4	4	3	4	4	3	4	3	3	4	3	3	4	3
946	1	2	39	6	6	6	6	6	6	6	6	6	6	6	6	6	6	6	6	6	6	6	6
947	1	2	37	1	1	1	1	1	1	1	1	1	1	1	2	1	1	4	1	1	1	1	1
948	2	1	28	4	4	5	2	5	2	4	2	4	4	5	5	5	4	4	5	4	2	4	2
949	1	5	64	3	3	3	3	3	3	3	3	3	3	3	3	3	3	3	3	3	3	3	3
950	1	5	64	4	1	3	3	4	2	4	2	3	3	3	2	3	2	4	3	2	1	3	3
951	1	1	23	4	4	3	4	5	2	4	3	2	3	6	3	4	4	3	6	4	5	4	5
952	2	4	58	4	2	3	3	4	4	4	2	4	3	3	3	3	4	4	3	4	3	3	2
953	2	4	59	5	6	5	3	6	3	5	3	5	5	4	6	2	6	6	5	3	2	3	5
954	1	1	29	4	3	3	4	4	3	4	4	4	3	4	3	4	4	3	4	3	3	3	4
955	2	1	23	4	3	3	4	5	3	4	3	5	4	3	3	3	4	5	3	3	5	3	2
956	2	4	56	4	1	4	4	4	4	4	1	4	4	4	4	4	4	4	4	1	4	4	2
957	1	2	32	1	2	1	1	2	2	2	1	3	2	2	2	2	2	3	2	2	2	2	2
958	2	3	41	4	4	3	3	3	1	4	4	3	4	4	4	4	4	4	4	3	4	4	3
959	2	4	59	4	4	3	2	5	2	6	1	6	6	1	1	1	3	6	1	4	1	2	2
960	1	3	41	3	3	3	3	3	3	4	3	3	3	3	3	3	3	3	3	3	3	3	3
961	1	1	24	2	2	5	2	5	2	2	2	5	2	2	3	2	4	5	2	2	2	3	3
962	1	5	67	4	3	3	4	4	3	4	3	3	3	3	3	2	4	3	2	2	4	2	3
963	1	4	59	1	2	2	1	2	1	1	2	2	2	2	2	2	2	1	2	2	1	1	2
964	2	5	65	4	3	4	3	4	4	4	3	4	5	3	4	3	4	5	4	3	3	4	2
965	2	5	63	4	3	3	3	4	4	5	3	3	4	3	3	3	4	5	3	4	3	3	2
966	1	1	29	3	2	2	3	3	4	4	2	3	3	2	3	2	3	4	2	2	2	2	2
967	2	4	58	3	1	3	4	5	2	5	2	3	4	2	1	1	4	2	2	4	2	2	1
968	1	1	25	1	1	5	4	1	1	4	1	4	1	1	4	1	5	4	4	4	1	1	5
969	2	2	32	4	4	4	4	4	3	4	4	4	4	4	4	4	4	4	4	4	3	4	3
970	2	3	49	2	2	5	3	3	3	4	1	4	2	3	4	4	4	4	4	2	2	4	2
971	1	4	56	4	3	2	3	3	3	3	1	4	4	2	3	2	2	4	1	3	3	3	3
972	1	1	28	4	2	4	1	4	4	5	1	1	1	1	1	1	1	5	2	4	4	1	1
973	1	1	20	3	3	3	3	3	3	3	3	3	3	3	3	3	3	3	3	3	3	3	3
974	1	1	20	5	4	3	4	4	4	4	2	3	4	2	4	2	4	4	2	4	4	2	4
975	1	2	39	4	4	4	4	4	3	4	4	4	4	4	4	3	4	4	4	4	3	3	4
976	2	5	65	4	2	4	3	4	4	4	2	3	4	3	4	3	3	4	3	4	3	3	3
977	1	5	60	5	2	4	3	4	4	4	3	5	4	4	4	2	5	5	4	4	2	4	2
978	2	3	41	3	3	3	3	4	3	3	3	3	4	3	3	4	4	3	3	3	3	3	3
979	2	4	50	4	3	4	4	4	4	4	4	4	4	4	4	4	4	4	4	4	4	4	3
980	1	2	36	5	4	4	3	4	4	5	3	5	5	3	4	3	4	3	3	3	3	3	2
981	2	1	21	4	4	4	2	4	2	4	2	4	3	3	3	3	2	3	4	4	3	3	2
982	2	4	50	4	3	4	3	4	3	4	3	4	4	4	4	3	4	4	4	4	3	3	3
983	2	1	27	4	3	5	3	4	4	4	3	4	4	4	3	4	5	4	4	4	3	4	4
984	1	4	59	4	3	3	3	4	3	3	3	3	3	3	3	3	4	4	3	3	4	3	3
985	2	1	29	3	2	5	2	4	2	4	1	4	5	4	3	4	2	5	5	3	2	5	2
986	2	4	53	4	3	4	3	4	4	4	3	4	4	4	4	3	4	3	4	3	3	3	3
987	1	4	59	5	3	5	2	5	2	5	2	3	2	5	2	4	2	3	5	3	3	5	4
988	1	5	66	5	2	4	3	4	5	4	3	3	4	2	3	2	5	3	3	3	4	3	2
989	1	5	65	3	3	4	3	3	3	3	3	3	3	4	3	4	3	3	3	3	3	4	4
990	2	4	52	2	1	4	4	5	2	5	1	1	3	1	1	1	5	3	1	1	2	1	1
991	1	2	34	3	2	2	2	3	2	3	3	3	3	3	2	2	3	3	2	2	3	1	2
992	2	2	31	4	3	3	3	4	2	4	2	4	4	1	4	2	4	4	2	4	1	1	2
993	2	1	23	5	4	4	2	5	3	4	3	4	4	2	4	2	4	6	2	4	3	1	2
994	2	3	46	4	2	6	3	3	3	5	3	4	4	6	3	6	3	4	6	4	3	6	3
995	1	4	59	4	3	5	4	4	4	5	4	3	4	3	3	3	4	4	3	3	4	3	4
996	1	4	51	4	3	3	2	4	4	4	2	3	3	2	4	3	4	4	2	2	2	2	2
997	2	2	32	5	5	4	2	5	5	6	2	5	5	4	5	2	6	5	4	4	4	3	2
998	1	5	65	5	2	3	3	4	4	5	4	2	2	2	2	2	3	4	2	5	2	2	2
999	2	2	30	4	3	4	3	5	4	4	2	3	3	3	5	3	5	4	4	4	2	2	3
1000	1	3	47	5	2	4	5	4	1	4	4	3	2	2	3	2	5	3	2	5	5	2	3
1001	1	5	65	5	2	6	5	5	6	5	6	5	5	1	5	4	4	6	4	5	5	5	6
1002	2	5	68	3	4	3	2	3	4	3	4	3	3	3	3	3	2	3	3	3	3	3	3
1003	1	2	33	3	2	3	4	3	3	3	3	3	3	3	3	3	3	3	3	3	3	3	3
1004	2	3	46	2	2	3	2	5	3	5	1	3	5	2	2	2	5	5	2	4	1	1	1
1005	2	4	52	3	3	4	3	4	3	3	3	3	3	3	3	3	3	3	4	3	3	3	3
1006	2	5	63	2	2	2	4	4	4	2	2	2	2	2	2	2	2	2	2	2	2	2	2
1007	2	5	60	3	3	4	3	3	4	3	3	3	3	4	3	4	4	3	3	3	4	3	3
1008	2	5	63	5	3	4	3	4	4	5	2	5	4	4	3	4	5	5	4	4	4	2	5
1009	2	4	51	4	3	2	3	3	2	3	1	4	3	4	4	5	4	4	4	2	4	4	4
1010	2	5	62	4	1	2	3	4	4	4	3	3	4	3	3	3	4	2	3	4	3	1	3
1011	1	3	44	4	2	5	4	4	4	4	2	4	2	4	4	2	3	4	3	3	4	2	3
1012	2	2	33	2	2	6	5	5	2	5	2	2	5	4	2	3	2	5	6	5	3	2	2
1013	1	2	38	3	2	3	3	3	2	3	4	3	3	3	2	4	2	2	4	3	3	2	3
1014	2	5	64	4	3	3	4	4	4	4	2	4	4	3	4	3	4	4	3	3	4	3	3
1015	1	2	33	3	3	3	4	3	3	3	3	3	4	2	3	3	4	3	2	3	3	2	3
1016	1	4	53	4	1	4	3	5	4	5	3	4	4	3	3	3	4	5	3	4	4	2	1
1017	1	4	59	3	3	3	3	3	3	5	3	3	3	3	3	3	3	3	3	3	3	3	3
1018	1	3	44	1	2	1	1	1	1	1	2	1	1	1	1	1	1	1	1	1	1	1	1
1019	1	4	59	4	3	4	4	4	4	4	4	4	4	4	3	4	4	4	4	4	5	4	4
1020	2	1	21	4	3	2	3	4	6	6	1	5	4	2	4	3	5	6	3	5	3	2	4
1021	2	5	63	3	2	4	2	4	5	5	3	4	4	4	4	3	4	5	4	3	3	3	3
1022	1	2	36	3	3	3	3	3	3	3	4	4	3	3	3	4	3	3	3	4	3	3	3
1023	1	3	48	4	3	4	4	4	4	4	3	4	4	3	4	3	4	4	3	3	3	3	3
1024	1	3	48	3	3	3	3	3	3	4	4	3	3	3	4	3	4	3	3	3	3	3	3
1025	1	2	32	5	1	1	2	1	1	5	1	5	1	1	5	1	5	4	1	1	1	1	1
1026	1	2	33	5	2	6	5	6	1	5	4	5	5	6	5	6	4	4	4	4	4	4	3
1027	2	5	62	3	2	4	4	4	3	4	4	3	4	4	3	4	4	5	4	2	4	4	4
1028	1	4	51	3	3	6	4	3	4	5	4	3	3	3	4	3	4	4	3	3	3	4	3
1029	2	2	30	4	4	4	4	4	4	4	4	4	4	4	4	4	4	4	4	4	4	4	4
1030	2	5	62	5	2	6	4	5	4	6	2	5	6	2	4	3	5	6	4	5	4	3	5
1031	1	1	29	3	2	3	4	4	1	5	1	4	4	1	2	2	2	4	3	2	2	1	2
1032	2	5	68	1	2	3	3	5	3	4	4	2	3	3	4	3	3	3	2	2	2	4	5
1033	1	3	42	4	4	4	4	4	4	4	4	4	4	4	4	4	4	4	4	4	4	3	4
1034	1	4	51	4	4	4	4	4	4	4	4	4	4	4	4	4	4	4	4	4	4	4	4
1035	2	1	28	4	2	4	4	4	2	4	4	4	4	2	4	2	4	3	2	4	3	2	5
1036	1	4	56	4	3	4	3	3	3	4	3	3	4	4	3	4	3	3	4	3	3	4	4
1037	1	5	67	4	2	4	3	4	3	4	3	3	3	4	2	3	4	4	4	3	3	2	2
1038	1	2	39	4	3	4	3	4	3	4	3	3	3	3	3	3	3	3	3	3	3	3	3
1039	2	4	58	4	3	4	4	4	3	3	4	3	3	4	3	3	3	3	4	4	3	4	4
1040	2	4	57	5	5	5	5	5	5	5	5	4	5	5	5	5	5	5	5	5	5	5	5
1041	1	5	62	4	3	3	4	4	3	4	4	4	4	4	4	4	4	4	3	3	3	4	3
1042	1	3	47	4	4	3	4	3	3	3	3	3	3	4	3	3	4	3	3	3	3	3	3
1043	1	1	27	3	3	3	3	3	3	3	3	3	3	3	3	3	3	3	3	3	3	3	3
1044	1	4	54	4	4	4	4	4	4	5	4	4	4	3	4	3	4	4	4	2	4	4	3
1045	1	3	46	4	3	4	3	3	4	5	3	4	4	4	3	3	4	4	4	3	3	3	3
1046	1	4	53	4	1	4	1	4	1	4	1	4	5	1	1	1	4	1	4	1	1	1	1
1047	2	5	63	4	2	4	4	4	4	5	3	4	4	4	4	4	4	4	4	4	3	4	3
1048	2	2	33	3	4	4	4	3	4	3	4	4	3	4	4	3	4	4	4	4	4	4	4
1049	1	3	43	3	3	4	3	3	3	4	3	3	3	3	3	3	3	3	3	4	3	3	3
1050	1	5	65	2	1	4	3	4	3	2	1	3	3	4	1	3	4	3	1	1	4	3	4
1051	2	5	64	3	3	4	4	4	3	3	4	4	4	3	3	4	4	4	3	4	3	3	4
1052	1	4	52	4	4	2	4	4	4	4	2	4	4	2	4	2	4	2	2	4	2	2	4
1053	1	5	66	4	3	4	3	4	2	4	3	4	4	4	4	4	4	4	3	4	3	4	3
1054	2	1	23	4	4	3	4	4	4	4	4	4	4	4	4	4	4	4	4	4	4	4	4
1055	1	4	58	2	1	3	3	2	2	2	4	2	3	2	2	4	4	3	3	3	3	2	1
1056	2	1	28	5	3	5	4	5	2	5	5	5	5	5	5	4	5	4	5	4	5	5	4
1057	1	5	69	4	2	3	4	4	4	4	4	4	4	4	3	3	4	4	4	4	4	3	4
1058	1	4	51	2	2	1	1	1	1	4	2	2	4	1	1	1	4	4	2	1	1	1	1
1059	1	4	59	4	4	3	2	2	4	3	3	3	4	4	3	3	4	3	5	3	3	2	3
1060	2	5	66	3	3	5	6	3	1	3	6	3	2	6	3	6	3	3	6	3	6	6	6
1061	2	1	26	4	4	4	4	4	4	4	3	4	4	4	4	3	4	4	4	3	4	4	4
1062	1	3	44	2	1	3	2	3	2	2	1	3	3	2	2	2	3	2	2	2	3	1	2
1063	2	2	36	1	1	1	1	1	1	1	1	2	1	1	1	1	1	1	1	1	1	1	1
1064	1	1	20	2	1	3	3	4	4	2	3	4	3	5	2	4	3	3	3	3	3	4	1
1065	1	2	33	2	2	5	1	3	1	2	1	1	3	4	4	4	3	3	5	2	2	3	1
1066	2	5	63	3	3	4	4	4	3	4	3	3	3	3	4	3	4	3	3	4	3	2	3
1067	2	3	41	4	4	2	4	4	4	4	4	4	4	2	4	3	4	4	2	3	3	1	3
1068	1	3	49	5	3	4	4	4	4	4	2	4	4	3	3	3	4	5	3	2	3	3	3
1069	2	4	57	5	4	2	2	5	3	4	2	2	4	2	3	1	5	5	2	2	2	2	2
1070	2	5	62	4	4	3	3	4	1	4	2	4	4	3	4	1	4	4	2	3	1	2	4
1071	2	4	57	4	3	3	3	3	2	3	2	3	4	3	3	3	4	3	3	4	2	2	3
1072	1	2	38	3	3	4	4	3	3	4	3	4	4	3	4	3	4	3	3	4	3	3	3
1073	2	2	36	4	4	4	4	4	4	4	4	4	4	4	4	4	4	4	4	4	4	4	4
1074	1	2	38	2	2	2	2	2	2	2	2	2	2	1	2	2	2	2	2	2	2	2	2
1075	2	3	49	3	3	4	3	4	2	4	2	3	2	2	3	2	3	2	3	3	1	2	4
1076	2	1	22	3	2	2	3	5	5	5	5	3	6	5	2	5	3	2	6	2	4	6	2
1077	1	1	25	1	1	1	1	1	2	1	1	1	2	1	2	1	1	1	1	1	1	1	1
1078	2	5	65	4	3	4	4	6	4	5	2	5	6	3	3	3	5	3	3	5	3	2	3
1079	2	4	54	6	4	4	6	6	4	6	4	4	4	4	5	3	6	6	4	6	4	4	4
1080	2	5	61	3	2	4	3	4	3	4	3	3	4	3	3	3	3	3	3	4	3	3	3
1081	1	3	46	3	2	4	3	2	2	4	2	2	4	4	3	3	2	4	2	2	2	3	2
1082	1	5	63	4	4	3	4	4	3	3	2	4	4	2	3	3	3	4	2	3	3	3	3
1083	2	5	63	4	3	3	3	4	3	3	3	3	4	3	3	4	4	4	3	3	4	3	3
1084	1	4	59	4	3	4	4	5	3	4	2	3	3	2	2	2	5	5	2	3	2	1	2
1085	2	5	69	4	4	4	2	4	4	4	3	4	4	4	4	4	4	4	3	4	4	4	4
1086	1	3	41	4	1	2	2	5	3	3	3	4	4	1	3	2	4	4	2	2	1	1	2
1087	1	1	24	4	2	4	3	5	3	4	3	6	4	1	3	2	5	4	2	5	5	2	2
1088	1	3	47	4	4	4	4	4	4	5	4	4	3	3	4	3	5	4	4	4	3	4	4
1089	2	2	36	3	2	3	2	2	3	5	2	4	3	1	3	1	3	3	2	4	2	2	2
1090	2	4	54	4	3	4	3	4	3	4	3	3	3	3	3	3	4	4	4	3	3	3	3
1091	2	4	50	3	3	4	3	3	4	4	4	4	4	4	4	4	4	4	4	4	3	4	3
1092	2	4	54	4	4	4	4	4	3	4	4	4	4	4	4	4	4	4	3	3	4	3	3
1093	1	1	25	3	3	3	3	3	3	3	3	3	3	3	3	3	3	3	3	3	3	3	3
1094	1	3	41	4	3	4	4	4	3	4	2	4	4	4	4	4	4	4	4	4	3	4	3
1095	1	4	58	4	3	4	3	4	4	4	4	4	4	4	3	4	4	3	4	4	4	3	3
1096	1	4	54	3	3	3	3	3	3	3	3	3	3	3	3	3	3	3	3	3	3	3	3
1097	2	2	38	4	3	4	3	3	3	3	3	3	3	4	3	3	3	3	3	4	3	3	3
1098	2	1	29	3	3	3	3	3	3	4	3	3	2	3	3	4	3	4	4	3	3	2	3
1099	1	3	41	4	5	4	4	4	4	5	5	5	6	5	4	4	5	5	4	5	4	4	5
1100	2	2	32	4	4	3	5	4	3	2	3	2	5	3	2	4	3	4	5	3	3	3	4
1101	2	2	37	1	1	1	1	2	4	4	1	4	4	1	2	1	1	4	1	4	1	1	1
1102	1	5	63	4	3	4	4	4	3	4	3	4	4	4	4	3	4	4	4	4	3	4	4
1103	1	3	44	1	1	1	1	1	1	1	1	1	1	1	1	1	1	1	6	1	1	1	1
1104	2	5	68	3	1	3	2	3	3	3	1	1	1	2	2	2	3	3	2	1	2	1	1
1105	1	4	52	3	3	4	3	3	3	4	3	3	3	3	3	3	3	3	3	3	3	3	3
1106	1	3	45	4	3	4	3	4	3	4	3	4	3	2	3	3	4	3	3	4	2	3	3
1107	1	4	56	2	2	4	2	3	4	2	2	2	2	2	2	2	2	2	2	2	2	2	2
1108	1	1	20	4	4	5	4	4	4	4	2	4	4	5	4	4	5	3	5	4	4	4	4
1109	2	1	26	3	3	3	3	3	3	3	3	3	3	3	3	3	3	3	3	3	3	3	3
1110	2	1	28	4	5	4	2	5	2	4	2	4	5	3	5	2	4	2	2	3	2	1	2
1111	1	5	67	5	2	3	4	4	4	4	4	4	4	2	3	3	4	2	3	4	4	3	4
1112	1	3	48	4	3	3	3	4	3	3	3	4	4	3	3	3	4	4	3	3	3	3	3
1113	1	3	42	4	4	4	4	3	4	2	4	3	4	3	3	3	4	3	4	3	3	4	3
1114	1	1	25	5	3	5	4	4	4	4	4	5	4	4	4	4	4	4	4	4	4	4	4
1115	2	5	60	6	1	6	6	6	5	6	5	6	1	6	2	6	4	6	6	1	6	6	6
1116	2	1	22	2	4	3	4	4	4	4	4	4	4	4	4	3	4	2	3	3	2	3	2
1117	1	3	47	5	4	3	3	4	3	4	3	4	4	4	4	3	4	4	4	3	2	3	2
1118	2	2	38	6	1	1	1	3	4	6	1	6	6	1	6	1	3	2	1	6	1	1	1
1119	2	4	57	3	2	4	3	4	4	4	3	5	5	4	4	2	5	5	3	4	4	3	2
1120	2	2	35	5	4	4	2	5	4	5	1	5	6	3	5	4	4	6	3	5	2	2	2
1121	2	1	27	5	5	4	4	5	4	5	4	5	5	5	5	5	5	4	6	4	4	4	4
1122	2	1	26	4	2	2	3	2	3	2	4	3	4	3	2	3	3	2	2	2	2	4	4
1123	1	4	58	4	1	2	2	2	3	3	2	2	3	3	2	3	4	3	2	2	4	3	4
1124	1	2	35	2	2	2	2	2	2	2	2	2	2	2	2	2	2	2	2	2	2	2	2
1125	2	4	59	3	3	3	3	3	3	3	3	3	3	3	3	3	3	3	3	3	3	3	3
1126	1	1	22	3	3	3	3	3	3	3	3	2	2	4	4	2	2	2	4	3	3	2	2
1127	2	1	29	6	4	6	1	6	1	1	1	6	5	1	6	1	5	6	1	6	1	1	2
1128	2	2	38	2	1	3	1	4	4	4	2	2	4	2	1	2	3	3	2	2	1	2	1
1129	1	2	33	4	3	4	3	4	3	4	2	4	4	4	4	3	4	4	4	4	3	3	3
1130	2	4	58	3	2	4	4	2	3	4	2	4	5	4	4	4	4	5	4	2	2	4	2
1131	2	2	35	4	4	5	4	5	3	4	4	5	5	4	5	2	4	4	3	4	2	2	2
1132	1	2	39	4	4	4	4	4	4	4	4	3	4	4	4	4	4	4	4	4	4	4	4
1133	2	4	55	3	2	4	3	4	3	4	3	4	3	3	3	3	4	4	2	3	3	3	3
1134	2	2	37	4	3	3	3	4	4	4	3	4	4	3	3	3	3	4	3	4	3	3	3
1135	1	5	65	4	3	4	4	4	2	4	4	4	4	4	4	5	3	3	2	2	3	4	2
1136	2	4	51	4	3	4	5	4	4	4	4	2	4	4	4	2	4	2	2	2	2	4	4
1137	2	2	38	4	5	6	6	6	4	6	5	6	6	5	6	6	6	5	4	4	5	5	5
1138	2	4	51	4	3	5	4	4	3	3	4	4	3	5	3	4	2	4	5	4	4	5	3
1139	2	5	60	5	5	5	5	5	5	5	3	2	5	5	4	2	4	4	4	4	4	4	3
1140	2	2	38	3	3	3	3	3	4	4	3	4	4	3	4	3	3	4	3	3	3	3	3
1141	1	4	51	6	1	6	6	6	6	6	6	6	1	4	1	4	6	6	4	6	6	3	6
1142	2	3	42	4	3	3	3	4	3	4	3	4	4	2	3	2	4	4	3	3	4	2	3
1143	2	1	23	5	4	4	3	6	5	6	3	6	6	2	5	2	5	4	3	5	3	2	2
1144	1	3	45	5	4	4	4	5	3	4	4	4	3	4	4	2	4	2	4	3	4	3	3
1145	1	1	28	3	3	3	3	3	3	2	3	4	3	3	3	3	3	3	3	3	3	3	3
1146	2	4	52	3	3	3	3	4	4	4	2	3	2	3	4	3	4	3	3	2	3	2	3
1147	1	3	47	3	3	3	1	4	1	4	1	1	4	1	3	3	3	4	3	3	3	3	3
1148	2	3	49	4	4	4	4	4	4	4	4	4	4	4	4	4	4	4	4	4	4	4	4
1149	2	5	65	4	3	4	4	4	4	4	4	4	4	3	4	3	4	4	4	4	4	3	4
1150	1	3	47	3	3	3	3	4	4	4	3	3	3	3	3	3	3	4	3	3	3	3	3
1151	2	4	50	4	4	4	4	4	4	4	4	4	4	3	4	4	4	5	4	4	4	4	4
1152	2	3	44	4	4	4	4	4	4	4	4	4	4	4	4	4	4	4	4	4	4	4	4
1153	2	4	56	4	2	4	3	3	3	4	3	4	3	2	3	3	4	4	3	3	3	3	2
1154	2	4	57	3	2	4	2	3	4	4	4	4	3	3	2	4	4	4	3	2	4	2	3
1155	2	5	64	5	1	3	2	5	3	5	2	5	5	2	3	2	3	6	2	4	1	2	2
1156	1	4	50	4	4	3	3	2	3	3	4	4	3	4	3	3	4	3	3	3	3	3	4
1157	1	4	55	4	2	5	4	4	1	4	4	2	4	4	1	2	4	1	4	4	2	4	2
1158	2	1	20	5	4	4	5	5	4	5	4	5	5	5	5	4	5	4	5	4	5	4	5
1159	2	3	48	3	4	3	3	4	2	3	4	3	3	4	3	3	4	2	4	3	4	4	2
1160	2	5	67	4	4	4	4	4	4	4	4	4	4	4	4	5	4	4	4	4	4	4	3
1161	2	5	65	1	1	4	6	4	2	1	4	1	3	4	3	3	6	1	1	4	1	3	1
1162	1	3	40	4	3	3	3	4	2	3	4	4	3	4	3	3	4	3	3	3	2	3	4
1163	1	5	60	4	3	4	4	4	3	4	3	2	4	2	3	3	4	4	2	2	2	2	3
1164	2	5	62	4	4	2	4	5	4	4	4	4	4	4	4	4	4	4	5	4	4	4	4
1165	2	4	52	3	1	4	4	5	2	4	3	2	2	3	4	4	4	4	4	4	4	2	4
1166	1	3	45	2	2	2	2	2	2	2	2	2	2	2	2	2	2	2	2	2	2	2	2
1167	2	2	34	3	1	4	3	2	4	4	2	2	4	2	2	2	2	4	4	2	2	2	2
1168	1	3	44	4	3	4	4	3	4	4	4	4	4	4	4	4	3	4	4	3	4	4	4
1169	1	5	62	5	4	3	3	4	4	4	3	4	4	2	4	2	4	5	2	5	4	2	4
1170	2	3	48	4	3	4	3	4	4	4	3	4	4	3	3	3	4	4	4	3	3	3	4
1171	2	4	51	4	1	3	1	1	1	1	1	1	2	1	1	1	4	1	1	4	1	1	1
1172	1	2	34	3	2	2	3	2	1	5	1	5	4	1	1	2	4	4	1	4	2	1	2
1173	1	5	63	4	3	4	3	4	4	4	4	4	4	4	3	3	4	3	4	4	3	4	4
1174	1	5	61	3	3	3	3	3	4	4	3	4	4	3	4	3	3	4	3	4	3	3	3
1175	1	5	68	6	6	6	6	6	6	6	6	6	1	6	6	6	6	6	1	6	6	1	6
1176	1	3	43	4	1	4	2	4	4	4	1	4	4	2	2	2	2	3	2	2	3	1	2
1177	1	5	65	4	3	4	3	4	3	4	3	3	3	3	4	3	4	3	3	3	3	3	3
1178	2	1	23	3	3	3	3	3	3	3	3	3	3	3	3	3	3	3	3	3	3	3	3
1179	1	3	40	3	3	4	3	4	3	4	3	3	4	4	3	4	4	3	3	3	3	3	3
1180	2	3	42	4	1	4	2	4	2	5	2	1	4	4	1	4	2	4	4	4	2	3	2
1181	1	2	39	4	1	4	3	4	3	4	2	4	3	3	4	3	4	3	4	4	2	3	2
1182	2	5	62	5	2	5	4	5	4	4	5	5	4	3	3	3	5	5	3	3	5	3	4
1183	2	4	52	6	6	6	6	6	6	6	6	6	6	6	6	6	6	6	6	6	1	6	6
1184	1	4	57	4	4	4	4	4	4	4	2	4	2	2	3	4	4	2	2	2	2	2	3
1185	2	3	46	4	3	4	2	4	3	4	3	4	4	4	2	3	4	2	4	3	3	2	3
1186	1	4	57	3	2	3	3	3	2	3	3	3	3	4	2	4	3	3	4	3	3	3	3
1187	2	4	50	5	5	5	4	5	5	5	4	5	5	4	5	4	5	5	4	5	4	4	4
1188	2	5	65	5	4	5	3	4	3	5	3	4	3	3	4	3	4	4	4	4	2	3	4
1189	1	4	52	3	2	4	2	2	3	4	3	3	3	1	3	3	3	2	3	2	2	3	1
1190	1	2	39	4	4	4	4	4	3	4	3	4	4	4	4	4	4	3	4	4	4	4	3
1191	1	2	32	3	4	3	4	3	4	4	3	3	3	2	4	2	4	3	4	4	4	2	3
1192	2	3	47	4	1	5	4	4	3	4	3	3	4	5	2	4	4	5	3	3	4	3	1
1193	1	2	36	5	2	4	2	6	5	2	2	2	5	5	1	4	5	5	4	3	2	1	2
1194	2	1	29	3	1	1	1	3	1	3	1	3	3	1	1	1	1	3	3	1	1	1	1
1195	2	5	66	4	3	4	3	4	4	3	4	4	3	3	2	4	4	4	3	4	4	3	3
1196	2	5	62	4	2	4	4	4	4	4	4	4	4	5	3	3	4	4	3	4	3	1	3
1197	1	5	69	3	3	3	4	4	3	4	4	3	3	3	3	3	4	3	3	4	4	3	4
1198	2	3	47	4	3	4	3	3	3	4	3	4	3	3	3	3	4	4	3	4	3	3	3
1199	2	4	59	4	4	5	3	4	3	4	3	3	4	5	3	5	4	4	5	3	4	5	3
1200	2	5	65	3	3	3	3	3	3	3	3	3	3	3	3	3	3	3	3	3	3	3	3
1201	2	2	39	6	2	6	5	6	3	6	3	6	4	4	2	2	6	6	5	5	6	3	5
1202	2	3	48	4	3	3	4	4	4	4	4	4	4	3	3	3	4	4	3	4	4	3	3
1203	1	4	54	4	4	4	4	4	4	5	4	4	4	4	3	4	4	4	4	4	4	4	4
1204	2	1	26	3	3	3	3	3	3	3	3	3	3	3	3	3	3	3	3	3	3	3	3
1205	2	5	69	4	4	3	3	4	4	3	3	4	4	3	3	3	4	4	3	3	1	3	3
1206	2	4	59	4	4	2	2	4	3	4	2	3	2	4	4	2	4	4	4	5	2	3	2
1207	1	5	63	3	1	2	3	3	3	3	3	4	3	4	1	2	2	4	2	2	2	2	3
1208	2	5	65	4	2	3	3	3	4	4	4	3	4	2	2	2	4	4	2	4	3	2	3
1209	1	1	26	4	5	2	2	4	2	5	2	2	4	4	6	2	5	5	2	2	2	2	2
1210	2	4	56	3	3	3	3	4	2	4	2	3	4	2	2	2	4	4	2	3	2	3	2
1211	1	4	58	4	4	2	2	4	4	4	2	4	4	3	4	2	4	4	3	3	4	3	2
1212	2	5	62	4	3	3	4	4	3	4	3	4	4	3	3	3	4	3	3	4	3	3	3
1213	1	4	58	4	3	4	3	4	3	4	4	4	4	3	3	4	3	4	4	4	3	3	3
1214	2	2	36	4	4	5	4	5	4	5	3	4	4	4	4	4	4	5	4	5	4	4	2
1215	2	3	49	3	2	2	3	2	2	3	3	2	3	2	2	2	2	3	2	2	3	2	3
1216	2	5	68	4	2	3	3	4	2	5	4	3	5	3	1	3	5	5	2	4	2	2	2
1217	1	2	38	4	3	4	3	4	3	4	3	4	4	3	3	3	3	4	3	3	3	3	3
1218	2	5	60	4	3	4	3	4	4	3	3	3	3	3	3	5	4	3	4	3	3	4	3
1219	2	4	51	4	4	4	4	3	3	4	4	4	3	3	3	4	4	4	3	4	4	4	4
1220	1	3	48	4	2	3	4	4	3	4	4	3	4	4	4	4	4	4	3	4	4	4	3
1221	2	3	43	3	3	4	4	3	3	4	3	3	3	4	4	3	3	3	3	3	3	4	3
1222	1	4	51	3	1	4	4	4	3	4	3	3	4	3	2	2	3	4	3	2	4	2	2
1223	1	3	41	4	1	4	3	4	4	4	3	2	4	2	4	3	3	3	4	3	3	3	3
1224	1	3	44	4	4	4	4	4	3	4	4	4	2	4	4	5	4	4	4	4	4	4	4
1225	2	2	37	4	3	3	1	2	3	3	3	2	1	2	1	3	3	3	3	3	3	1	3
1226	2	2	30	4	3	5	3	4	3	5	3	4	4	4	4	4	3	4	4	3	3	4	4
1227	1	5	69	3	2	3	3	2	2	4	2	2	3	2	2	2	3	3	3	3	2	3	3
1228	1	2	39	3	3	3	3	4	1	3	3	4	3	1	3	2	1	3	3	3	3	1	1
1229	1	2	36	4	4	4	3	4	4	5	3	4	4	4	4	3	4	4	4	3	3	3	2
1230	2	4	52	4	3	5	3	4	4	3	3	3	2	4	4	3	5	2	4	4	4	2	3
1231	2	5	66	3	3	4	3	4	3	3	3	4	3	4	3	4	3	4	3	3	4	4	3
1232	1	2	37	4	3	3	3	3	4	3	3	3	4	3	4	3	4	4	3	4	3	3	4
1233	2	4	57	4	3	4	4	4	4	4	3	4	4	3	4	4	4	4	3	4	4	3	4
1234	1	1	23	6	6	1	6	6	5	6	6	6	1	1	6	1	6	6	1	6	6	1	6
1235	2	5	62	3	3	4	4	4	4	3	4	3	3	3	4	3	3	4	5	3	4	3	3
1236	2	1	26	4	2	4	2	4	3	4	2	4	4	2	2	2	4	4	3	4	2	2	3
1237	2	4	50	4	4	4	4	4	4	4	3	4	4	4	4	4	4	4	4	4	4	4	4
1238	1	2	38	4	3	2	1	4	3	4	1	4	1	2	3	1	3	1	1	3	1	2	2
1239	1	5	64	4	3	4	3	3	3	4	3	4	4	3	3	3	4	4	3	4	3	4	3
1240	2	3	46	4	1	4	2	4	4	4	2	1	4	1	2	1	4	4	1	4	2	1	1
1241	1	2	38	4	3	3	3	3	3	4	3	4	3	4	4	3	3	3	3	3	3	3	3
1242	1	5	64	3	1	5	3	3	1	5	2	3	3	4	2	4	2	4	4	2	4	4	4
1243	1	5	65	4	3	5	4	4	4	5	4	4	4	4	4	4	4	4	4	4	4	3	4
1244	2	3	45	4	4	4	4	4	3	4	4	4	4	4	4	4	4	4	4	4	4	4	4
1245	1	1	25	6	1	5	2	3	6	6	2	6	5	6	1	3	6	4	5	6	2	5	2
1246	2	2	39	5	5	5	5	5	3	5	4	5	5	5	5	5	5	5	5	5	5	5	5
1247	1	4	59	4	4	4	4	5	3	4	4	4	4	3	4	3	4	4	3	4	4	3	3
1248	1	5	64	5	3	4	4	5	4	4	4	4	4	4	3	3	5	3	4	4	4	4	4
1249	1	2	34	5	5	3	4	5	3	2	2	5	3	3	5	5	4	5	4	2	5	3	2
1250	1	2	36	4	2	5	4	4	1	4	2	4	4	5	2	6	3	4	6	3	5	5	4
1251	2	3	42	6	6	6	6	6	6	6	6	6	6	6	6	6	6	6	6	6	6	6	6
1252	2	3	43	3	1	5	1	5	1	4	1	1	1	4	1	1	5	1	5	5	1	1	1
1253	1	4	53	3	3	3	3	4	4	4	3	4	3	3	3	3	3	4	3	4	3	3	3
1254	1	2	34	3	2	3	3	3	4	3	4	3	3	3	3	3	3	3	3	3	3	3	3
1255	2	5	62	4	3	5	4	5	4	5	3	4	5	3	4	2	5	5	2	4	3	2	2
1256	2	3	46	4	4	4	4	4	4	4	4	4	4	4	4	4	4	4	4	4	4	4	3
1257	2	4	56	4	1	4	2	4	5	4	1	4	5	2	1	1	3	4	1	1	3	1	1
1258	2	2	33	4	4	4	4	4	4	4	4	4	4	4	4	2	4	2	2	4	2	3	4
1259	2	1	29	5	4	6	4	5	2	5	4	4	5	4	4	4	4	5	5	3	4	4	4
1260	2	2	37	4	3	4	3	3	3	3	3	3	3	3	4	3	4	3	3	3	3	3	3
1261	2	4	54	4	4	4	4	4	5	5	4	4	5	4	4	4	4	5	4	5	4	4	5
1262	1	5	65	3	3	3	3	3	3	3	2	3	3	2	3	3	3	3	3	3	3	3	3
1263	2	3	42	4	3	4	4	4	4	4	4	4	4	4	3	4	4	4	4	4	4	4	4
1264	1	5	63	4	3	4	5	1	5	5	6	4	5	6	4	5	5	5	5	5	6	6	5
1265	1	2	37	3	3	4	3	3	3	3	3	4	4	4	4	4	3	3	4	3	3	4	3
1266	2	1	25	6	1	5	1	1	1	6	1	1	5	1	4	1	4	1	6	1	1	1	1
1267	1	2	36	5	3	4	2	4	3	3	2	4	3	4	5	3	2	4	3	4	3	4	2
1268	1	5	68	4	3	4	4	4	3	4	4	4	3	3	4	3	4	4	3	4	3	3	4
1269	1	5	60	5	3	3	4	4	4	5	3	5	4	1	4	1	4	4	2	5	3	1	3
1270	1	5	63	3	3	4	4	4	4	4	3	4	4	4	4	4	4	3	4	4	4	4	4
1271	2	1	29	5	5	4	5	5	6	5	5	5	5	5	5	5	5	6	5	5	3	3	5
1272	2	3	47	3	3	4	3	3	2	4	3	4	4	4	4	4	4	4	4	3	3	4	3
1273	2	2	37	4	4	3	3	4	4	4	3	4	4	2	4	3	4	4	3	4	2	3	3
1274	1	2	39	4	1	4	2	3	4	2	4	4	2	2	1	2	4	2	4	4	2	2	2
1275	1	5	65	3	6	6	4	5	2	5	4	6	1	4	4	4	5	3	4	1	4	4	4
1276	2	5	63	3	3	3	3	4	3	4	3	3	4	3	4	3	3	3	3	3	3	3	3
1277	2	2	32	4	4	4	4	4	4	4	4	4	4	4	4	3	4	4	4	4	4	4	4
1278	2	2	36	4	2	4	4	3	3	4	4	5	5	4	3	5	4	5	5	3	4	4	4
1279	2	3	41	4	2	3	2	4	3	2	2	3	2	2	2	2	4	2	2	2	2	1	2
1280	2	1	26	4	4	5	2	4	4	4	2	5	4	4	4	4	4	4	4	5	3	2	1
1281	2	4	55	4	2	2	4	4	4	3	3	3	4	3	2	3	4	5	3	5	1	1	3
1282	1	4	59	5	4	4	2	5	5	5	2	3	5	2	5	1	5	4	2	4	2	2	2
1283	2	3	48	4	1	4	4	2	2	3	4	2	2	4	1	2	4	2	3	2	4	2	3
1284	1	1	22	5	5	3	2	5	2	4	1	4	5	3	5	2	4	4	3	2	3	2	2
1285	2	5	61	2	2	2	2	2	2	2	2	2	2	2	2	2	2	2	2	2	2	2	2
1286	1	4	55	4	1	4	3	4	3	4	2	4	4	4	1	4	4	4	4	3	2	3	2
1287	2	4	54	4	2	3	2	4	3	4	2	5	5	3	3	3	4	4	3	4	3	1	3
1288	2	3	44	4	2	3	2	4	2	4	1	4	4	2	4	2	3	4	2	3	2	2	1
1289	2	3	42	4	1	4	2	3	3	4	6	4	2	3	3	3	5	4	3	6	3	3	3
1290	1	2	32	4	3	3	3	4	4	4	4	3	3	3	4	4	4	4	3	4	3	3	3
1291	2	5	61	4	4	4	3	4	4	4	3	4	4	3	4	3	4	4	4	4	3	3	3
1292	2	3	40	3	2	4	2	3	3	3	4	3	4	4	3	2	4	4	2	4	2	2	2
1293	1	5	69	4	3	3	4	4	4	4	4	4	4	3	3	4	4	4	4	4	4	4	3
1294	1	2	37	4	2	4	3	5	2	4	4	3	4	3	1	5	3	5	4	3	2	5	5
1295	2	5	63	1	1	4	1	5	1	5	1	5	4	4	4	2	4	4	4	4	1	2	2
1296	2	4	54	2	1	6	1	2	1	5	2	3	3	6	2	6	1	2	6	3	3	6	2
1297	1	4	58	3	1	4	3	3	3	3	2	3	3	3	3	3	4	4	4	3	2	2	3
1298	1	3	40	3	1	3	1	3	1	3	4	3	3	3	1	1	1	4	3	3	4	3	1
1299	1	3	48	4	3	5	4	3	4	4	3	4	4	4	5	4	4	5	5	3	5	4	3
1300	2	3	42	3	3	3	3	3	3	3	3	3	3	3	3	3	3	3	3	3	3	3	3
1301	1	3	45	6	6	5	3	5	6	5	2	6	6	2	6	4	5	6	4	6	2	2	3
1302	1	1	22	5	4	3	1	5	5	5	2	5	5	2	4	1	4	4	2	4	1	2	1
1303	1	1	29	4	4	3	2	4	3	4	3	4	3	2	4	2	4	4	2	3	2	2	2
1304	2	1	21	4	4	4	4	5	4	5	2	3	4	3	4	3	4	6	4	4	2	3	3
1305	1	3	45	4	3	4	3	4	3	4	2	4	3	3	3	3	3	4	3	3	3	3	2
1306	2	2	35	4	3	3	4	4	4	4	3	4	4	3	3	3	4	3	4	2	3	2	3
1307	2	5	68	5	2	4	5	5	4	6	2	5	4	1	3	2	4	4	2	4	2	2	1
1308	2	3	42	4	4	5	4	5	4	6	4	5	5	5	4	4	4	6	5	5	4	3	4
1309	1	3	49	3	3	4	4	4	4	4	4	4	4	4	3	4	3	4	4	4	4	4	4
1310	2	5	67	4	3	4	4	2	2	5	3	4	4	4	4	4	4	4	4	2	4	4	2
1311	2	5	65	4	3	3	3	3	2	5	3	4	5	2	4	2	4	4	3	3	2	3	2
1312	2	2	35	4	2	5	4	2	3	4	3	4	3	4	4	4	4	3	4	4	4	2	3
1313	2	4	53	4	4	4	4	4	2	4	4	4	4	4	3	4	4	4	4	4	2	2	3
1314	1	5	64	3	1	4	4	3	2	2	3	2	3	3	1	4	4	3	3	2	5	4	3
1315	2	4	58	4	4	1	1	4	4	4	1	4	4	1	4	1	4	1	1	4	4	1	1
1316	1	2	36	3	3	3	2	2	2	2	2	2	2	3	3	3	3	3	3	2	2	2	3
1317	2	4	59	4	2	6	4	4	2	5	5	3	4	2	2	2	4	5	3	5	2	2	2
1318	1	4	59	4	4	4	4	4	4	4	4	4	4	4	4	4	4	4	4	4	4	4	4
1319	2	1	26	3	4	4	2	4	2	4	4	4	5	4	4	4	4	4	3	5	4	3	3
1320	2	1	24	4	4	4	3	4	3	4	3	4	4	4	4	4	4	4	4	4	3	4	3
1321	2	5	60	4	3	4	2	4	3	3	3	2	3	4	3	3	5	4	3	3	4	3	3
1322	1	2	39	5	1	6	5	4	2	5	5	2	2	2	4	5	5	4	2	5	5	2	5
1323	2	2	36	4	1	1	1	4	1	4	1	4	1	1	4	1	4	1	1	1	4	1	1
1324	1	5	66	4	3	4	4	4	4	4	4	4	4	4	3	4	4	4	4	4	4	4	4
1325	2	2	35	5	4	3	5	5	4	5	2	3	5	4	5	2	5	5	2	4	3	1	3
1326	1	4	52	4	4	4	4	4	4	4	4	4	4	4	4	3	4	4	4	4	4	4	4
1327	1	5	68	2	2	6	4	6	2	5	2	5	5	6	5	6	5	6	6	2	5	5	2
1328	2	4	54	4	4	4	3	4	3	4	4	4	4	3	4	3	4	4	3	4	4	3	3
1329	1	3	46	4	3	3	4	4	3	4	4	2	3	2	3	2	4	3	3	4	3	3	2
1330	1	5	60	4	3	4	4	4	4	4	4	4	4	4	4	4	4	4	4	4	4	4	4
1331	2	2	34	3	3	3	3	3	3	3	3	3	3	3	3	3	3	3	3	3	3	3	3
1332	1	1	20	5	1	6	2	6	1	5	2	4	5	5	6	3	2	3	6	5	1	5	1
1333	1	5	68	3	1	4	4	3	3	5	2	4	5	4	3	4	4	4	3	2	2	2	2
1334	1	3	42	4	3	3	3	4	3	3	3	4	4	3	4	3	4	3	3	3	3	3	3
1335	1	3	45	4	4	4	4	4	4	4	4	4	4	4	4	4	4	4	4	4	4	4	4
1336	2	3	47	4	2	5	4	4	2	5	4	3	4	5	3	4	4	4	5	4	4	4	4
1337	2	4	52	5	4	5	4	3	4	5	4	4	4	3	4	3	5	3	3	4	4	4	4
1338	2	5	62	2	2	2	2	1	2	1	2	2	2	2	2	2	2	2	2	2	1	2	2
1339	1	5	60	3	3	4	3	3	4	3	3	3	3	3	3	3	4	3	3	4	3	3	3
1340	1	5	66	4	3	4	3	4	3	4	3	4	4	3	3	3	4	4	3	3	3	3	3
1341	1	4	56	3	2	4	4	5	5	5	4	4	4	2	1	1	4	4	1	5	3	1	2
1342	2	4	53	4	1	4	4	3	4	4	4	3	4	4	2	4	4	3	4	4	3	4	3
1343	2	3	42	5	5	5	5	5	5	5	5	5	5	1	4	5	5	5	1	5	2	3	2
1344	2	1	27	6	5	4	4	5	5	5	2	5	5	6	6	4	6	5	2	6	2	3	2
1345	2	5	63	5	4	5	4	4	4	5	4	4	5	4	4	4	4	4	4	4	3	4	4
1346	2	4	57	3	2	4	3	3	3	3	1	3	1	2	2	3	3	2	1	3	2	3	3
1347	1	5	63	3	4	3	3	4	4	4	3	4	4	3	4	3	4	4	3	4	4	3	4
1348	1	1	21	2	5	6	2	2	2	4	2	5	2	3	5	2	5	3	2	5	2	5	2
1349	2	1	21	6	3	6	6	3	5	6	4	5	5	6	3	6	5	4	6	6	6	5	6
1350	1	2	31	4	1	4	4	1	1	4	1	1	1	4	1	1	2	1	4	4	2	1	4
1351	2	5	61	4	3	5	3	4	3	3	3	3	2	4	5	4	4	3	4	4	3	4	3
1352	1	4	50	5	5	4	5	4	5	5	4	4	4	5	5	5	5	4	5	5	5	4	5
1353	2	3	41	5	3	6	4	5	3	5	2	4	4	2	3	3	4	4	5	4	4	3	2
1354	2	5	69	4	2	2	4	3	3	4	1	5	5	1	2	1	5	5	1	3	1	1	1
1355	1	3	48	3	3	4	3	4	2	5	4	4	3	5	3	5	4	4	3	4	4	5	4
1356	1	2	35	5	3	4	4	3	3	3	4	5	4	4	3	6	3	4	4	4	4	4	3
1357	2	3	43	5	1	4	3	4	4	4	4	2	4	2	1	4	1	1	3	6	6	4	3
1358	2	2	31	4	2	4	2	4	5	4	3	2	4	3	2	3	3	4	3	2	2	3	3
1359	1	4	50	3	3	4	3	4	4	4	3	3	4	3	3	3	3	3	3	4	3	3	3
1360	1	4	56	3	3	5	3	3	3	4	3	3	4	4	3	5	4	4	3	4	3	5	3
1361	1	2	33	4	4	4	4	4	4	4	3	4	3	3	4	3	4	4	2	4	3	3	3
1362	2	4	55	4	1	1	1	4	2	4	1	1	1	1	1	1	1	2	1	1	1	1	1
1363	1	1	23	4	3	4	5	4	4	5	2	2	2	4	4	4	3	5	4	6	5	5	2
1364	2	4	55	3	5	3	2	5	3	2	2	4	3	1	5	2	3	3	2	2	2	1	3
1365	1	2	33	4	4	4	4	4	4	4	4	4	4	4	4	4	4	4	4	4	4	4	4
1366	2	2	35	4	2	5	4	6	5	5	2	5	5	4	5	3	5	5	3	5	3	3	3
1367	2	4	51	4	1	4	4	4	4	4	4	4	4	4	1	4	4	4	4	1	4	4	4
1368	2	3	47	3	2	4	3	5	2	5	2	4	5	3	4	2	4	5	4	3	2	1	2
1369	1	3	42	4	3	4	4	3	4	4	4	4	4	4	3	4	4	3	4	3	4	4	4
1370	1	5	63	3	3	3	3	3	3	3	3	3	3	3	3	3	4	3	3	3	3	3	3
1371	2	2	39	3	3	6	6	6	2	6	2	5	3	6	6	6	3	5	6	3	6	6	6
1372	2	3	48	5	1	4	4	1	3	4	3	4	3	3	2	2	3	5	3	2	4	3	1
1373	2	3	47	4	3	5	4	5	2	5	2	4	5	3	3	4	2	4	4	2	2	4	2
1374	1	5	61	4	3	4	3	4	2	4	3	3	3	4	3	3	4	3	4	3	4	3	3
1375	1	2	33	5	1	5	4	4	3	4	5	5	4	4	5	4	4	5	4	4	1	5	1
1376	1	5	62	6	3	6	4	5	3	6	1	4	2	4	5	4	6	5	5	5	2	4	1
1377	2	3	45	4	3	4	2	4	4	4	4	4	4	4	4	4	4	4	3	3	4	4	2
1378	1	3	41	4	2	2	4	4	2	2	4	2	2	2	2	2	4	2	2	4	4	2	4
1379	2	4	59	4	4	4	3	4	4	4	3	3	4	4	4	4	4	4	4	4	3	4	4
1380	1	5	64	4	4	4	4	4	4	4	4	4	3	4	4	3	4	2	3	4	4	3	4
1381	2	3	49	4	2	6	3	5	2	4	2	3	6	5	2	5	6	5	4	6	3	5	4
1382	2	5	64	4	3	4	3	4	4	4	3	4	4	3	3	3	4	4	3	4	3	3	2
1383	2	4	54	4	1	2	2	2	1	4	2	4	2	2	2	2	4	4	2	2	2	2	2
1384	2	4	54	4	4	4	4	4	4	4	4	4	4	4	4	4	4	4	4	4	4	4	4
1385	2	3	46	4	3	3	2	4	3	4	4	4	3	1	4	2	4	4	1	3	3	1	1
1386	2	3	47	4	4	4	3	4	3	4	3	3	4	4	3	4	3	4	3	4	4	3	4
1387	1	5	67	2	2	4	3	4	1	5	2	4	4	4	2	4	3	5	4	3	4	4	3
1388	2	2	31	4	4	4	4	4	3	3	2	4	3	2	4	2	4	4	3	4	3	1	3
1389	2	5	67	3	3	4	3	3	3	4	3	3	3	3	3	3	3	3	3	3	4	3	3
1390	1	2	32	4	3	3	3	4	4	4	4	4	4	3	4	4	4	4	3	3	3	4	3
1391	1	5	62	4	1	1	1	4	4	4	1	4	3	1	1	1	5	5	1	1	1	1	1
1392	2	2	35	5	2	5	4	4	4	4	3	4	6	4	4	4	5	5	4	5	4	3	3
1393	2	3	47	2	3	4	3	4	4	3	3	3	4	2	4	3	3	4	2	3	3	4	3
1394	2	1	26	2	2	3	2	3	3	3	2	3	2	2	2	2	3	3	2	3	2	2	2
1395	2	1	26	2	4	2	2	4	4	4	2	4	4	2	4	2	4	4	2	4	2	2	2
1396	2	1	29	3	4	4	4	3	4	3	4	3	4	3	3	4	4	3	5	4	4	3	3
1397	1	1	27	6	5	3	3	2	5	5	2	5	4	6	5	6	4	5	5	3	1	4	4
1398	1	2	35	1	1	2	2	1	2	5	1	1	2	1	1	2	2	1	2	2	1	2	1
1399	1	4	52	4	3	3	3	3	4	3	3	3	3	4	3	3	3	3	4	3	3	3	3
1400	1	2	30	2	1	3	2	2	2	2	2	2	2	2	1	2	2	3	2	2	2	2	2
1401	2	4	50	1	1	1	1	1	1	1	1	1	1	1	1	1	1	1	1	1	1	1	1
1402	1	5	63	4	2	4	4	4	2	4	4	4	3	3	4	3	4	4	2	4	4	3	4
1403	2	1	23	4	5	1	3	6	4	6	5	6	6	1	5	1	6	6	1	5	4	2	3
1404	2	2	37	6	1	5	5	5	5	5	5	4	6	3	5	3	6	5	4	5	1	3	5
1405	2	2	32	5	2	6	4	4	6	4	5	3	2	6	4	5	5	4	5	5	2	5	5
1406	1	4	57	3	2	5	3	3	3	4	3	3	3	4	3	3	3	3	4	4	4	4	3
1407	2	5	69	4	3	4	5	4	3	4	3	4	4	4	5	3	4	4	4	4	4	4	4
1408	1	3	48	2	3	3	2	4	2	2	3	3	2	3	2	2	4	2	4	3	2	2	3
1409	2	5	67	4	4	3	3	3	3	3	3	3	3	3	3	3	4	3	3	4	3	3	4
1410	1	3	48	4	4	4	4	4	4	4	4	4	4	4	4	4	4	4	4	4	5	4	4
1411	2	4	57	4	3	4	3	4	3	4	3	4	4	4	4	3	3	4	4	3	4	4	3
1412	2	3	42	5	3	6	4	4	4	5	4	4	5	5	3	4	4	5	5	4	4	5	4
1413	2	5	61	3	3	3	3	4	3	3	3	3	3	3	3	3	3	3	3	4	3	3	3
1414	2	1	26	4	4	3	3	4	1	3	3	3	3	4	3	2	4	3	2	3	2	1	3
1415	2	3	40	4	4	4	4	4	4	4	4	4	4	4	4	4	4	5	4	4	4	4	3
1416	2	5	60	3	3	4	3	3	3	4	3	3	4	4	3	3	4	4	4	3	4	4	3
1417	2	2	39	1	1	1	1	1	1	1	1	1	1	1	1	1	1	1	1	1	1	1	1
1418	1	3	49	4	3	4	4	4	3	4	3	4	4	4	3	4	4	4	3	3	3	3	4
1419	2	4	56	2	2	3	3	2	2	4	2	3	2	2	2	3	3	2	2	2	3	2	2
1420	1	1	25	2	3	5	3	2	3	3	3	2	4	6	4	6	2	4	5	4	2	6	3
1421	1	4	55	3	1	2	2	2	4	4	2	3	2	2	2	2	2	2	2	2	2	2	2
1422	2	3	45	2	1	5	1	2	3	5	2	1	2	4	3	3	4	2	5	4	4	2	2
1423	2	2	30	4	4	4	4	4	3	4	3	4	4	4	4	4	4	4	4	4	3	3	3
1424	2	4	58	4	3	4	3	4	3	4	3	4	4	3	3	4	4	4	3	4	3	3	3
1425	2	2	35	6	4	4	6	6	4	6	4	6	6	4	6	4	6	6	4	6	6	2	3
1426	2	5	65	4	3	4	4	4	3	4	3	4	4	3	4	4	4	4	4	4	4	3	4
1427	1	4	52	5	1	1	3	5	3	1	3	2	4	3	1	3	4	3	4	1	4	3	4
1428	1	1	26	4	1	4	1	4	1	1	1	4	1	1	1	1	4	1	1	1	1	1	1
1429	2	1	21	5	5	5	5	5	5	5	4	5	5	5	5	5	5	5	5	5	5	5	4
1430	2	2	30	4	3	5	4	4	3	5	4	4	4	4	4	4	4	4	4	2	4	4	3
1431	1	2	32	4	2	4	4	4	3	5	4	2	4	4	4	3	4	2	4	4	4	2	2
1432	1	1	27	4	3	6	4	4	5	4	4	4	3	4	4	3	4	5	4	4	4	3	3
1433	2	3	40	4	2	2	2	4	3	4	2	4	4	2	4	2	4	4	3	4	2	3	2
1434	2	4	50	4	5	6	5	6	3	6	4	6	5	5	5	6	5	3	6	5	5	5	5
1435	2	5	65	3	3	4	3	3	3	3	3	3	3	3	3	3	3	3	3	3	3	3	3
1436	2	5	65	4	3	4	4	4	4	5	5	4	4	5	3	5	5	2	4	4	5	4	4
1437	1	5	69	5	2	4	4	4	4	4	4	3	2	5	4	5	5	4	4	2	2	5	4
1438	2	5	61	4	3	4	3	4	4	4	3	4	4	4	4	3	4	3	4	4	3	4	3
1439	2	1	26	4	4	4	4	4	4	4	3	4	4	4	4	4	4	4	4	4	4	3	2
1440	1	3	45	3	2	3	3	3	3	3	3	3	3	3	3	3	3	3	3	3	3	3	3
1441	1	4	52	4	3	4	3	3	3	4	3	4	3	3	3	3	3	3	3	3	3	3	3
1442	1	1	27	1	1	1	1	1	1	1	1	1	1	1	1	1	1	1	1	1	1	1	1
1443	2	1	25	4	2	4	1	4	2	5	1	4	5	2	2	2	2	3	4	1	2	1	2
1444	2	4	57	4	3	4	4	6	4	4	1	5	4	4	3	4	6	6	4	4	3	3	5
1445	1	3	42	1	5	4	1	5	1	5	2	1	1	1	1	1	5	1	4	1	1	1	1
1446	2	3	40	4	3	4	4	5	3	4	3	4	4	3	4	4	5	5	4	4	4	3	4
1447	2	5	63	4	3	4	3	4	3	4	3	3	4	3	3	4	3	4	4	3	3	4	3
1448	2	4	53	4	1	5	4	3	4	4	3	3	4	3	3	3	3	4	3	3	2	3	3
1449	1	4	50	4	3	3	3	4	2	4	2	3	4	3	3	3	3	3	3	2	2	3	2
1450	1	3	47	4	3	4	1	4	3	4	1	4	2	1	3	2	4	3	4	3	2	1	2
1451	2	4	58	5	2	5	3	4	2	4	5	3	2	4	2	4	2	4	4	2	5	4	4
1452	1	5	60	4	3	4	4	4	2	5	3	3	2	1	2	3	3	3	3	3	3	3	2
1453	1	1	22	3	2	1	1	3	5	6	6	5	3	2	3	2	3	5	2	6	4	5	2
1454	1	4	56	4	4	4	3	2	2	3	4	5	4	4	4	5	3	3	4	4	3	5	4
1455	1	2	39	2	2	2	2	2	2	2	2	2	2	2	2	2	2	2	2	2	2	2	2
1456	2	3	42	4	6	1	1	5	3	4	1	1	4	1	4	1	4	3	1	4	1	1	1
1457	1	5	64	3	2	4	3	3	3	4	3	3	3	3	2	3	4	4	3	3	3	3	3
1458	2	5	61	2	2	3	2	2	3	2	2	3	2	3	3	3	3	3	2	2	3	2	2
1459	2	3	49	4	3	4	3	3	3	3	3	3	3	3	3	3	4	3	3	3	3	3	3
1460	2	5	60	4	2	4	2	4	4	4	3	4	3	2	4	3	4	4	3	4	1	2	3
1461	2	3	43	6	4	2	4	5	6	3	1	6	5	1	4	1	6	5	1	5	3	1	1
1462	2	5	62	5	1	4	2	6	2	6	3	6	6	3	4	4	6	6	2	6	1	4	2
1463	2	5	67	4	3	3	4	4	3	4	4	4	3	3	4	4	4	4	3	3	4	3	3
1464	2	5	62	3	3	5	4	3	4	4	4	3	4	4	3	2	4	3	4	5	4	3	3
1465	2	4	55	5	3	5	5	4	4	5	5	3	4	3	3	3	5	4	3	5	5	3	5
1466	2	3	49	3	3	3	4	4	3	4	3	4	3	4	3	4	2	4	4	3	2	4	4
1467	1	4	54	5	5	2	4	6	2	5	4	4	5	1	5	1	5	6	1	5	4	2	3
1468	2	1	28	5	3	4	3	4	2	5	4	4	4	3	4	3	5	4	3	5	4	2	2
1469	1	5	60	2	1	1	1	2	3	2	3	2	2	1	3	3	1	3	3	2	1	2	2
1470	1	2	38	2	1	2	3	2	4	3	3	3	3	2	3	4	3	3	3	3	2	2	3
1471	2	2	35	4	4	4	2	4	3	4	3	4	4	2	4	1	3	2	3	4	3	2	2
1472	2	4	58	4	2	3	3	3	3	4	4	3	4	3	2	3	4	4	3	4	3	3	2
1473	1	5	62	5	2	5	5	5	2	5	5	4	4	2	5	2	5	2	2	3	5	2	5
1474	1	2	31	4	3	4	3	4	3	3	4	4	4	4	4	3	4	4	4	3	4	4	3
1475	1	2	37	4	4	4	4	3	4	4	4	4	4	4	4	4	4	4	4	4	4	3	3
1476	1	3	47	3	3	3	3	4	3	4	3	3	3	3	3	3	4	3	3	4	3	3	3
1477	2	2	39	3	2	2	2	2	4	3	3	3	3	3	4	4	4	2	3	3	2	4	4
1478	1	3	46	3	3	3	3	3	2	4	2	3	4	3	3	3	3	4	3	3	2	4	2
1479	2	4	51	4	2	4	4	4	2	4	2	4	4	4	4	2	4	4	4	4	2	4	2
1480	1	2	37	4	2	4	4	4	2	4	3	4	2	2	2	5	2	4	2	2	2	3	3
1481	1	5	65	4	3	4	3	4	3	4	4	5	3	3	3	3	4	4	3	4	4	3	4
1482	2	1	29	4	4	4	5	5	4	5	4	5	5	4	4	5	3	5	5	5	5	3	3
1483	2	2	36	4	2	2	3	4	3	4	1	2	4	1	2	1	3	4	3	4	2	1	2
1484	1	4	56	5	1	5	2	2	1	4	4	1	5	2	1	6	5	1	1	1	3	4	6
1485	1	3	45	3	3	4	2	4	2	3	3	5	4	4	2	4	4	3	4	2	2	4	3
1486	2	4	50	5	1	4	5	6	6	5	2	6	1	1	1	2	5	6	2	6	2	1	2
1487	1	4	56	2	2	2	2	2	2	2	2	2	2	2	2	2	2	2	2	2	2	2	2
1488	2	4	56	2	2	2	2	2	2	2	2	2	2	2	2	2	2	2	2	2	2	2	2
1489	1	2	34	4	2	5	2	4	2	4	1	2	4	4	4	4	4	4	5	4	2	4	2
1490	1	4	50	3	3	3	3	3	3	3	3	3	3	3	3	2	3	3	3	3	3	3	3
1491	2	2	30	2	2	2	2	2	2	2	2	2	2	2	2	2	2	2	2	2	2	2	2
1492	2	2	37	4	3	4	2	4	4	4	2	4	4	3	4	2	4	4	3	4	2	3	2
1493	1	4	57	2	1	4	1	2	1	2	1	1	1	3	1	1	1	2	2	1	1	2	1
1494	1	4	58	4	1	3	2	3	4	5	4	2	3	3	1	2	4	5	3	3	3	2	3
1495	2	2	39	3	3	5	4	5	4	6	3	5	4	3	2	4	5	3	3	2	2	3	3
1496	2	4	51	3	2	4	3	4	3	4	3	3	4	3	3	3	4	4	3	4	4	3	3
1497	1	3	48	4	2	3	2	4	5	2	2	4	4	3	3	2	4	2	4	4	3	3	3
1498	1	3	42	1	2	5	1	1	1	1	1	2	1	4	1	4	1	1	5	1	1	2	3
1499	1	4	58	4	3	4	4	4	4	4	4	4	4	3	4	4	4	4	3	4	3	3	4
1500	2	1	23	5	4	5	4	4	4	4	4	5	4	4	4	3	4	4	4	4	5	4	4
1501	2	4	56	3	3	4	4	4	4	4	4	4	4	4	3	4	4	4	4	3	4	4	3
1502	2	1	24	3	4	3	3	4	3	4	4	4	3	3	4	3	4	4	3	3	4	3	3
1503	2	3	44	4	4	3	1	4	4	4	1	4	4	3	4	1	4	3	2	3	1	1	1
1504	1	3	40	3	3	3	3	3	3	3	3	3	3	3	3	3	3	3	3	3	3	3	3
1505	2	4	58	4	4	3	3	5	3	4	2	2	4	3	3	1	5	4	2	4	1	2	3
1506	2	5	67	4	4	4	4	4	3	4	4	4	4	4	4	4	4	4	4	4	4	4	4
1507	1	4	52	3	2	4	2	3	3	3	2	3	3	3	1	2	3	3	2	2	2	3	1
1508	1	4	52	5	4	5	3	5	4	5	3	5	5	5	5	5	5	5	6	5	4	4	3
1509	1	3	47	4	3	4	3	4	4	4	4	3	4	4	4	4	4	4	4	4	4	4	4
1510	2	4	56	4	4	4	4	5	3	4	3	4	4	2	4	3	4	4	2	3	3	2	2
1511	1	3	46	4	1	2	3	2	3	4	1	2	3	1	2	1	3	2	2	1	1	1	2
1512	1	4	59	4	1	3	2	4	4	4	2	2	4	1	2	2	2	4	1	3	1	1	2
1513	2	4	55	2	1	3	1	2	2	4	2	1	2	3	1	1	5	4	1	1	3	3	3
1514	2	3	42	6	5	5	5	5	5	4	5	5	4	4	5	5	5	5	5	5	5	5	5
1515	2	3	45	2	2	3	2	2	2	3	3	2	2	3	4	3	3	3	1	2	2	3	3
1516	2	4	54	2	2	3	2	2	4	3	2	4	3	4	4	3	2	3	3	2	2	4	3
1517	2	3	43	2	3	4	2	2	3	3	1	2	2	2	2	2	3	3	4	3	3	3	2
1518	2	2	32	4	4	5	4	3	2	5	2	4	1	1	2	2	5	2	3	2	4	2	1
1519	1	5	62	4	3	4	5	5	2	5	4	3	3	4	4	3	4	3	4	3	5	3	4
1520	2	2	34	4	3	4	3	3	3	4	3	2	4	4	4	4	4	3	4	4	3	4	2
1521	2	1	28	3	3	2	2	2	2	2	3	1	2	2	3	3	3	2	4	4	2	3	2
1522	2	1	21	4	5	6	4	6	2	4	4	6	5	4	5	3	6	5	3	5	4	2	3
1523	2	4	57	3	3	6	5	3	3	6	5	5	4	4	5	6	6	4	3	6	6	4	4
1524	1	4	56	5	2	4	3	4	3	4	4	4	3	2	3	2	4	2	2	3	4	2	3
1525	2	4	52	3	3	4	3	3	3	4	3	3	3	4	3	4	3	4	4	3	4	4	3
1526	2	2	30	5	3	6	2	4	5	4	1	4	5	4	4	4	5	4	4	3	4	3	5
1527	2	4	50	1	3	1	1	1	6	4	1	1	1	1	1	1	1	1	1	1	1	1	1
1528	2	4	54	5	3	3	3	4	3	4	3	3	4	4	3	4	4	4	4	3	4	3	3
1529	1	1	21	4	3	4	3	3	4	4	2	4	4	4	4	4	4	4	4	3	2	4	2
1530	2	1	26	2	2	2	2	3	2	2	1	2	2	2	2	2	3	2	2	2	1	1	2
1531	1	2	32	4	3	3	4	3	4	4	5	5	5	5	2	5	4	5	3	2	3	3	2
1532	1	3	41	4	4	4	3	4	4	4	2	3	4	3	3	4	3	4	4	4	4	2	3
1533	2	2	33	2	3	5	4	2	4	5	3	3	5	5	4	5	5	5	5	5	5	5	2
1534	1	4	50	3	3	3	3	3	3	3	3	3	3	3	3	3	3	3	3	3	3	3	3
1535	2	3	41	5	4	5	5	5	6	5	4	6	6	4	6	4	5	6	3	5	4	4	3
1536	1	3	48	3	3	3	3	3	3	3	3	3	3	3	3	3	3	3	3	3	3	3	3
1537	1	4	52	3	3	5	3	3	4	4	4	4	4	3	4	3	4	3	3	4	3	4	4
1538	1	2	30	4	2	3	2	4	4	2	1	3	3	3	3	4	4	3	4	2	2	2	2
1539	2	3	44	4	3	4	4	4	4	4	4	4	4	4	4	4	4	4	4	4	4	4	4
1540	1	3	47	2	2	2	2	3	1	3	1	2	2	2	3	1	2	2	2	2	1	1	2
1541	2	4	51	4	4	5	4	5	5	4	5	4	4	3	5	4	5	4	4	4	4	2	1
1542	1	4	55	4	4	5	3	4	3	4	4	4	4	5	4	3	3	3	5	3	4	3	3
1543	2	5	67	4	3	4	4	4	4	4	4	4	3	3	2	3	4	4	3	4	4	3	3
1544	1	2	37	4	1	4	2	4	2	4	4	4	2	2	1	2	4	4	1	2	2	1	4
1545	2	3	47	3	3	4	3	3	3	4	3	3	3	4	3	4	3	4	4	3	3	3	3
1546	1	2	35	4	3	4	3	4	4	4	3	4	4	3	3	3	4	4	3	3	2	3	3
1547	1	3	41	3	2	2	3	3	3	3	3	2	3	2	2	2	2	3	2	2	2	2	2
1548	1	2	36	4	4	4	4	4	4	4	4	4	4	4	4	4	4	4	4	4	4	4	4
1549	2	2	36	4	4	4	4	4	4	4	1	4	4	4	4	4	4	4	4	3	4	2	2
1550	2	3	42	3	3	3	3	3	3	3	3	3	3	3	3	3	3	3	3	3	3	3	3
1551	2	1	27	3	3	3	3	3	4	3	3	3	3	3	3	3	3	3	3	3	3	3	3
1552	2	1	28	1	1	2	1	1	1	1	1	2	2	2	1	2	1	1	1	3	2	1	2
1553	1	5	62	2	2	2	2	4	2	4	2	2	2	2	2	2	4	3	2	2	2	2	2
1554	2	3	46	5	5	6	5	6	6	6	6	5	3	5	6	4	6	6	5	3	2	5	3
1555	1	5	60	4	4	5	5	4	2	3	4	4	2	5	4	4	4	4	5	3	5	4	4
1556	2	4	59	4	4	4	4	4	3	4	4	4	4	3	3	3	4	4	3	4	4	3	4
1557	1	4	52	4	3	3	4	4	3	4	4	3	3	3	4	3	4	3	3	3	4	3	3
1558	2	5	66	4	2	4	4	4	3	4	4	3	4	4	3	3	4	4	4	4	4	3	3
1559	1	3	41	4	4	4	3	4	4	4	3	4	4	4	4	3	4	4	4	4	3	4	3
1560	2	4	59	4	4	3	3	4	4	4	3	4	4	3	4	3	4	4	3	4	3	3	3
1561	1	5	60	4	2	4	4	3	4	4	4	4	3	4	3	4	4	3	4	3	3	4	4
1562	1	5	64	4	1	2	1	4	3	4	3	3	1	2	3	2	4	1	2	3	3	2	2
1563	2	1	20	6	5	4	5	6	3	5	2	5	5	2	4	2	5	5	2	5	2	2	2
1564	1	3	45	6	6	4	4	4	4	4	4	1	6	6	6	6	4	6	4	6	4	6	6
1565	2	4	59	4	4	4	4	4	4	4	3	4	3	4	3	4	4	3	4	4	3	4	3
1566	1	2	33	3	3	3	2	3	3	3	3	1	2	5	3	4	3	2	3	3	2	3	2
1567	2	2	39	1	1	1	1	1	1	1	1	1	1	1	1	1	1	1	1	1	1	1	1
1568	2	3	48	6	6	6	6	6	5	6	6	6	6	4	6	4	6	6	4	6	6	3	6
1569	1	3	49	2	2	2	3	2	4	2	2	4	2	2	4	2	4	2	2	2	3	2	2
1570	2	3	45	3	3	3	3	3	3	3	3	3	3	3	3	3	3	3	3	3	3	3	3
1571	2	2	32	4	4	4	2	4	2	4	2	4	4	4	4	1	4	4	4	4	1	2	1
1572	2	4	56	4	4	1	1	4	4	4	1	4	4	1	4	1	4	4	1	4	2	1	2
1573	1	3	42	5	3	4	3	5	1	5	1	4	3	4	4	4	5	5	4	1	1	4	2
1574	1	2	33	6	4	4	5	5	2	6	5	6	4	3	5	1	4	3	4	4	1	1	4
1575	2	5	66	4	4	4	4	4	2	5	3	4	4	4	4	3	4	4	4	4	2	2	4
1576	1	1	20	1	1	1	1	1	1	1	1	1	1	1	1	1	1	1	1	1	1	1	1
1577	2	3	42	5	1	1	1	5	3	5	2	3	5	1	5	1	5	6	1	1	2	1	3
1578	1	3	42	4	3	4	3	4	3	4	3	3	3	3	3	3	4	3	3	4	4	3	3
1579	1	5	60	4	3	4	4	4	3	4	4	3	3	4	3	4	4	4	4	3	4	4	3
1580	2	2	33	6	1	6	6	5	4	6	2	5	6	2	6	4	4	5	4	4	2	4	2
1581	1	2	39	3	3	4	4	3	4	4	2	4	3	3	3	4	3	4	4	3	3	4	4
1582	1	4	52	4	1	4	5	5	2	4	4	4	3	2	5	1	5	6	2	6	3	1	4
1583	1	1	29	5	3	3	2	6	3	5	3	5	4	2	4	2	6	5	3	5	2	2	1
1584	2	3	49	4	1	3	1	2	1	2	2	2	2	2	1	2	2	2	3	1	4	2	1
1585	2	3	44	4	2	5	4	5	2	5	2	4	4	5	4	4	4	2	5	2	4	4	2
1586	1	1	23	4	3	4	4	4	4	4	3	4	4	3	4	3	4	4	3	4	3	3	3
1587	2	3	44	5	1	5	4	4	3	4	3	4	4	4	2	2	4	5	1	5	3	2	2
1588	1	2	35	4	4	4	4	4	4	4	4	4	4	4	4	4	4	4	4	4	4	4	4
1589	2	4	56	4	3	3	4	4	3	4	3	4	4	3	4	3	4	4	3	4	3	3	3
1590	1	3	44	1	1	3	3	3	3	4	1	1	3	3	3	3	2	4	3	2	2	3	2
1591	1	3	42	2	3	3	5	3	4	4	3	4	4	3	4	3	4	4	4	3	3	2	2
1592	2	2	35	4	3	5	4	5	5	5	5	5	5	4	5	4	4	5	4	5	4	4	4
1593	2	4	55	3	3	4	3	4	3	4	3	4	3	3	4	3	3	3	3	4	3	3	3
1594	2	4	57	4	2	3	4	2	4	4	2	3	4	2	2	2	4	3	2	5	2	2	2
1595	2	1	29	4	4	5	4	4	3	4	1	3	4	4	4	4	4	3	5	4	4	3	2
1596	2	3	44	3	3	4	3	3	3	4	3	3	3	3	3	3	3	4	3	4	3	3	3
1597	1	4	52	3	2	4	4	3	4	4	4	4	4	4	3	3	4	3	4	4	4	3	3
1598	2	5	69	4	2	3	4	4	3	4	4	2	4	3	4	3	3	4	3	4	3	3	2
1599	1	2	37	5	1	5	5	5	5	5	5	5	5	4	5	4	5	5	5	5	5	4	5
1600	1	4	50	1	1	1	1	1	1	1	1	1	1	1	1	1	1	1	1	1	1	1	1
1601	2	2	36	4	4	4	3	4	4	4	3	4	4	2	4	4	4	4	2	2	2	1	2
1602	1	3	43	3	3	3	4	4	4	4	4	3	4	3	4	4	3	3	4	3	4	4	4
1603	1	2	37	6	2	4	4	4	5	4	1	4	5	6	5	5	3	5	6	1	2	6	5
1604	1	1	22	4	3	4	2	3	4	5	1	3	2	3	3	2	4	5	1	3	1	1	3
1605	2	2	37	5	5	5	4	6	2	4	2	2	5	4	5	2	4	3	4	2	2	2	2
1606	1	4	56	4	4	4	3	4	3	4	4	4	4	4	4	2	4	4	4	3	3	3	3
1607	2	4	56	4	3	3	4	4	3	4	4	4	3	3	4	3	3	4	3	3	4	3	4
1608	1	4	54	5	2	4	3	4	4	4	2	4	2	3	3	3	4	4	3	2	3	2	2
1609	2	2	31	3	3	3	3	5	3	3	4	4	3	3	3	3	3	4	3	3	3	4	3
1610	2	1	25	3	1	2	2	2	1	2	1	2	2	1	1	3	1	1	2	1	1	1	1
1611	2	1	23	5	4	4	2	4	2	6	1	2	5	2	6	3	4	1	3	3	4	3	1
1612	2	5	68	4	4	4	4	4	4	4	4	4	4	4	4	4	4	4	4	4	4	4	3
1613	1	5	60	4	3	4	4	3	4	3	3	3	4	3	3	3	4	4	4	3	4	3	4
1614	1	4	59	4	3	4	4	4	2	4	4	4	4	4	4	4	4	4	4	4	4	4	2
1615	2	4	58	3	3	4	3	4	4	4	3	4	4	3	4	4	4	4	3	4	4	3	3
1616	2	1	21	2	2	2	2	4	2	4	2	2	4	2	2	2	4	4	2	2	2	2	2
1617	2	4	55	4	4	4	4	4	4	4	4	4	4	4	4	4	4	4	4	4	4	4	4
1618	1	4	52	4	3	4	3	4	4	4	3	4	4	4	3	4	4	4	4	4	3	4	3
1619	1	2	37	3	1	4	3	2	3	5	3	2	1	3	2	1	3	2	3	3	4	3	1
1620	1	3	47	5	3	2	2	5	1	2	1	5	1	1	4	1	4	4	1	4	1	1	2
1621	2	1	29	4	4	4	4	4	2	4	2	4	5	4	4	4	4	4	4	2	1	4	3
1622	1	2	39	6	5	6	1	6	6	5	1	5	6	6	5	6	6	6	6	1	5	5	1
1623	1	2	37	2	2	4	4	4	2	4	2	4	4	4	3	4	4	4	4	4	4	2	2
1624	1	2	39	4	2	4	3	3	4	4	3	3	4	3	2	3	4	5	3	4	1	4	3
1625	1	5	61	4	1	3	4	3	3	4	3	2	3	2	2	2	4	3	3	2	2	2	2
1626	1	3	48	4	4	4	4	4	4	4	2	4	4	4	4	4	4	3	3	2	3	4	2
1627	1	4	56	3	3	4	4	3	4	4	3	3	4	4	3	3	3	3	4	3	3	4	3
1628	2	2	31	4	3	4	3	4	4	4	3	4	4	4	4	3	4	4	4	3	3	3	3
1629	2	2	34	3	3	3	3	3	3	4	3	3	4	3	3	3	3	3	4	3	3	4	3
1630	1	3	44	5	2	4	4	5	4	5	3	5	5	4	2	3	5	5	3	5	4	3	5
1631	1	1	23	5	2	5	4	5	5	5	4	5	5	3	3	3	4	4	2	3	4	3	3
1632	2	2	37	6	1	6	3	4	2	6	2	2	3	6	3	3	6	4	3	3	3	1	1
1633	1	4	58	3	3	3	3	3	3	4	2	3	4	3	3	3	3	3	3	3	2	3	3
1634	1	4	52	1	1	4	1	1	1	3	1	1	4	2	1	3	4	1	1	2	2	2	1
1635	1	4	51	4	2	3	2	4	3	4	2	2	4	1	1	1	4	3	2	2	2	1	2
1636	1	4	55	3	3	4	3	2	4	4	3	1	2	5	3	5	3	3	5	2	4	4	1
1637	2	1	27	5	3	3	3	5	3	4	3	5	4	3	4	3	5	4	3	4	3	3	3
1638	1	2	36	4	4	4	4	4	4	4	4	4	4	4	4	4	4	4	4	4	4	4	4
1639	1	3	44	5	1	4	3	4	4	5	3	3	5	3	4	3	3	4	3	2	3	3	2
1640	2	2	33	3	3	4	3	3	4	3	3	4	3	4	4	4	3	3	4	3	3	4	3
1641	1	1	25	4	3	3	3	4	4	4	1	1	5	3	3	2	5	5	1	4	1	1	1
1642	1	3	41	4	3	3	3	3	4	4	3	4	4	3	3	3	3	3	3	3	3	3	3
1643	1	2	35	3	3	3	3	3	3	3	3	3	3	3	3	3	3	3	3	3	3	3	3
1644	2	2	30	4	3	4	2	4	2	3	3	4	4	3	4	3	4	4	3	3	2	3	4
1645	2	1	27	4	5	5	1	1	5	5	1	4	2	1	4	1	1	4	2	4	1	1	1
1646	1	4	55	3	3	3	4	2	4	4	4	4	3	3	2	4	4	3	3	4	4	2	3
1647	2	1	24	4	5	4	4	5	6	4	5	5	5	6	6	4	4	5	5	3	4	4	5
1648	2	1	22	4	4	4	2	4	4	4	2	2	4	4	4	4	4	2	4	4	1	3	2
1649	1	4	50	4	1	4	3	3	4	4	3	4	4	4	3	3	4	5	3	3	3	3	3
1650	1	2	30	4	4	6	3	3	3	4	4	4	5	4	5	4	5	4	4	4	4	4	3
1651	1	2	32	4	2	4	3	3	2	4	3	4	3	4	3	3	4	2	4	5	3	3	2
1652	2	2	38	3	2	5	2	2	3	4	2	2	4	4	4	3	3	4	4	3	2	4	3
1653	1	2	37	4	3	4	3	4	3	4	4	4	3	4	3	4	3	3	4	4	4	4	3
1654	1	4	50	2	2	3	3	2	3	3	2	3	3	3	3	2	2	3	2	3	2	3	3
1655	2	2	30	4	2	4	3	5	2	4	2	4	5	4	2	4	2	4	4	2	2	2	2
1656	1	2	34	3	4	3	3	3	3	4	4	3	3	3	3	4	3	3	4	3	3	4	3
1657	1	3	48	4	3	4	4	4	4	3	4	4	4	4	3	3	4	4	4	4	4	4	4
1658	1	4	56	4	4	4	3	4	4	4	4	4	3	3	4	3	4	4	3	4	3	3	4
1659	1	4	50	3	3	4	3	4	5	4	3	2	4	3	2	4	4	5	5	4	2	5	3
1660	1	2	34	5	2	4	2	5	4	3	1	5	4	5	5	3	4	5	4	4	3	4	3
1661	2	1	22	4	4	4	4	4	4	4	4	4	4	4	4	4	4	4	4	4	4	4	4
1662	2	2	35	1	1	1	1	1	1	1	1	1	1	1	1	1	1	1	1	1	1	1	1
1663	1	2	32	4	3	4	3	4	4	3	3	4	3	4	4	4	4	4	3	3	4	4	3
1664	1	2	30	4	4	3	3	4	4	4	3	4	4	3	4	3	4	5	3	3	3	3	3
1665	1	3	47	4	3	3	2	3	3	3	3	3	3	3	3	3	3	3	3	5	3	3	3
1666	1	2	33	4	4	3	2	5	4	4	3	4	5	2	5	3	4	4	3	2	3	2	4
1667	1	4	55	4	3	5	4	4	4	5	3	4	4	4	4	4	3	5	4	4	4	4	4
1668	2	2	38	4	4	4	3	4	2	4	3	4	4	4	4	4	4	4	4	4	3	3	3
1669	2	2	37	4	1	5	4	4	4	5	6	4	5	4	3	5	6	5	5	3	4	4	4
1670	2	1	25	2	2	4	4	2	2	2	2	3	2	6	3	5	2	2	5	2	4	4	2
1671	1	2	35	4	4	4	4	4	4	4	4	4	4	4	4	4	4	4	4	4	4	4	4
1672	1	4	58	6	1	6	5	1	6	6	6	5	5	5	1	5	5	6	6	1	6	5	1
1673	1	5	68	4	1	4	4	3	3	5	4	3	4	4	3	3	4	4	4	3	5	4	3
1674	2	2	37	4	3	4	3	4	4	4	4	4	4	4	4	3	4	3	4	4	4	3	4
1675	2	1	23	3	3	3	3	3	3	4	3	3	3	3	3	3	3	4	3	3	3	3	3
1676	2	2	38	6	5	6	4	6	6	6	4	6	6	3	6	4	6	6	5	5	5	4	3
1677	2	2	35	3	4	3	3	4	3	4	3	3	3	3	4	3	3	3	3	3	3	3	3
1678	1	4	55	3	3	3	3	3	3	4	3	3	4	3	3	3	4	3	3	3	3	3	3
1679	2	1	26	4	3	4	4	4	3	4	4	4	4	4	3	4	4	3	4	4	4	4	4
1680	1	1	29	1	1	1	1	1	1	1	1	1	1	1	1	1	1	1	1	1	1	1	1
1681	1	2	36	5	3	5	1	4	6	6	1	6	4	3	4	1	2	5	1	3	1	1	1
1682	2	1	25	4	4	4	4	4	4	4	4	4	4	4	4	4	4	4	4	4	4	4	4
1683	1	2	38	3	3	4	3	4	4	4	3	4	4	2	3	3	4	4	3	3	2	3	3
1684	1	3	42	3	2	2	2	2	3	1	1	2	2	2	2	3	3	2	1	2	2	3	2
1685	1	2	35	4	3	4	4	5	4	4	4	4	4	4	4	4	4	4	4	4	4	3	4
1686	1	2	37	4	3	4	3	4	2	4	3	3	4	3	3	3	4	3	3	2	3	2	2
1687	2	1	24	4	3	4	3	4	5	4	3	4	4	3	4	3	4	5	4	4	4	3	3
1688	2	2	39	6	2	6	4	5	4	5	2	5	5	6	4	5	6	5	5	6	5	2	2
1689	1	4	53	4	3	3	3	3	4	3	3	3	3	3	3	3	4	3	3	3	3	3	3
1690	1	3	45	4	3	4	4	4	3	4	4	4	4	3	4	3	4	4	3	4	3	3	4
1691	2	1	22	1	6	6	1	6	1	6	1	6	1	6	6	6	1	1	6	6	1	6	1
1692	1	4	58	3	3	3	3	4	3	3	2	3	3	3	3	3	4	4	4	4	3	4	3
1693	1	4	58	4	3	4	4	4	2	4	4	2	4	4	4	3	4	4	4	2	4	3	4
1694	2	2	30	4	2	4	1	6	4	4	3	4	4	3	4	3	5	4	3	6	3	1	1
1695	1	3	49	3	3	3	3	3	3	3	3	3	3	3	3	3	3	3	3	3	3	3	3
1696	1	4	56	3	3	3	3	3	3	3	4	3	3	3	3	3	3	3	3	3	3	3	3
1697	1	4	55	5	4	4	2	5	6	5	2	5	5	2	2	1	4	4	4	4	2	1	2
1698	1	1	22	4	2	5	2	4	4	4	3	4	4	5	4	4	4	5	4	3	4	4	3
1699	1	3	43	2	2	5	3	3	4	5	3	4	4	4	3	3	5	3	2	4	3	2	4
1700	2	2	33	4	4	4	3	5	3	5	2	2	6	3	4	3	5	4	3	4	2	3	2
1701	2	2	31	3	2	2	2	4	3	3	3	4	3	3	4	3	3	3	3	3	3	3	3
1702	1	2	36	5	4	5	2	4	1	5	1	4	2	4	1	4	4	1	4	1	1	2	1
1703	1	3	46	4	2	5	4	5	4	5	4	3	4	3	3	3	5	4	3	4	4	2	3
1704	1	4	58	3	2	4	3	4	3	3	3	3	3	3	3	3	3	3	3	3	3	3	3
1705	1	3	41	1	1	5	1	1	1	2	2	2	1	2	2	1	2	1	1	1	1	1	1
1706	1	3	46	2	3	3	3	2	3	3	3	2	3	3	2	2	2	3	2	2	2	3	2
1707	2	2	33	4	4	4	4	5	4	4	4	4	5	4	4	3	4	5	4	4	4	3	2
1708	2	2	30	4	3	4	3	4	3	4	3	3	4	3	4	3	3	3	4	3	3	3	3
1709	1	4	51	3	3	3	3	3	3	3	3	3	3	3	3	3	3	3	3	3	3	3	3
1710	2	1	27	2	2	4	2	3	2	4	4	3	4	4	2	4	4	4	4	2	4	4	4
1711	1	3	43	1	1	4	3	4	1	4	4	1	1	2	1	3	4	4	1	2	4	1	1
1712	1	2	36	4	3	3	3	4	3	4	3	4	3	3	3	3	4	3	3	3	3	3	3
1713	1	3	42	4	4	3	3	4	3	4	1	4	4	3	4	3	4	4	3	4	3	3	2
1714	1	1	22	3	3	3	3	3	3	3	3	3	3	3	3	3	3	3	3	3	3	3	3
1715	2	1	21	4	3	4	3	4	4	4	3	4	4	3	4	3	4	4	4	4	3	2	3
1716	2	2	30	4	1	5	3	4	2	4	3	4	3	4	1	3	3	4	4	4	4	4	3
1717	1	3	43	4	2	4	3	4	4	4	3	4	3	2	3	2	4	3	4	3	3	2	3
1718	1	3	49	4	4	3	4	4	4	4	3	4	4	3	4	3	4	4	4	4	4	3	4
1719	1	3	43	4	3	4	3	4	4	4	3	4	4	4	4	3	4	4	4	4	3	3	3
1720	2	1	21	5	3	2	2	5	4	5	2	5	3	2	2	2	5	4	2	3	2	1	2
1721	1	1	25	2	1	1	2	1	2	1	1	2	2	2	1	2	2	2	2	2	2	2	1
1722	1	4	50	1	1	1	1	1	1	1	1	1	1	1	1	1	1	1	1	1	1	1	1
1723	2	1	26	5	4	3	3	5	3	4	3	4	4	2	4	2	5	5	2	4	4	2	2
1724	2	2	33	6	5	6	3	5	3	6	2	5	6	4	6	4	6	6	5	2	3	4	4
1725	1	3	44	3	2	5	2	3	4	3	4	4	4	4	4	3	3	3	3	2	4	3	4
1726	1	3	43	3	1	4	4	4	4	4	3	4	4	4	3	3	3	2	4	2	4	3	4
1727	1	1	27	4	1	1	1	1	3	1	4	3	1	1	1	1	1	1	1	1	1	1	1
1728	1	4	50	3	2	3	2	2	3	3	2	3	3	3	3	3	2	3	3	2	3	3	2
1729	2	2	38	3	1	3	2	3	2	6	1	2	4	3	3	3	2	4	3	3	3	2	1
1730	1	3	49	1	1	1	1	1	1	1	1	1	1	1	1	1	1	1	1	1	1	1	1
1731	2	2	32	6	6	1	1	6	6	6	1	6	6	1	6	1	6	5	1	6	1	1	1
1732	1	1	29	3	3	3	3	3	3	3	3	3	3	3	3	3	3	3	3	3	3	3	3
1733	1	3	43	3	3	4	4	3	4	4	4	3	4	4	4	3	3	3	4	2	3	4	4
1734	2	2	31	4	2	6	5	3	2	5	3	3	6	3	2	3	5	3	3	5	4	3	3
1735	2	1	27	4	4	4	3	4	3	5	3	4	5	4	5	3	5	5	4	4	3	3	3
1736	1	3	47	5	1	6	3	6	4	6	1	4	6	4	3	2	6	6	4	5	3	5	3
1737	2	1	27	3	3	3	3	3	3	4	3	3	3	3	4	3	3	3	3	3	3	3	3
1738	1	2	30	5	4	4	4	5	4	2	2	2	3	5	2	3	4	4	3	3	3	3	4
1739	2	1	26	3	1	4	2	3	4	4	3	3	2	1	2	2	3	4	3	3	3	2	2
1740	2	1	25	4	4	4	3	4	4	4	4	4	4	4	4	4	4	4	4	4	3	3	3
1741	2	2	35	3	3	5	4	3	3	4	3	5	3	5	4	4	5	3	5	4	3	5	3
1742	2	2	32	4	2	4	2	4	3	5	2	4	5	3	4	2	5	4	3	4	2	2	2
1743	1	3	47	3	3	3	3	3	3	3	4	2	4	4	3	2	2	3	3	3	3	3	3
1744	1	1	23	6	5	5	4	5	5	5	4	4	5	4	5	4	5	4	5	5	5	5	5
1745	2	2	36	6	5	4	1	5	1	6	1	5	5	2	3	1	1	6	1	6	2	1	1
1746	1	3	40	4	4	4	4	4	4	4	4	4	4	4	4	4	4	4	4	4	4	4	4
1747	2	2	35	3	3	4	3	3	4	3	2	3	3	3	3	3	3	4	3	3	4	3	4
1748	2	1	20	4	3	4	4	4	4	4	3	4	4	4	4	4	4	4	3	4	3	4	3
1749	1	4	50	4	1	6	2	6	1	5	1	4	2	4	2	1	4	5	4	5	3	3	1
1750	1	3	40	3	3	3	4	3	3	3	2	3	5	5	3	4	3	4	2	3	4	2	4
1751	1	3	49	5	3	5	5	6	1	5	2	4	2	4	3	3	4	4	4	5	2	4	2
1752	1	3	47	3	3	6	6	3	5	5	6	5	4	4	5	6	5	6	5	5	6	5	5
1753	2	2	33	6	6	1	2	5	2	4	1	4	5	1	5	1	5	5	1	2	2	1	1
1754	1	1	22	6	1	4	1	5	1	5	1	3	4	2	6	3	4	4	4	4	1	1	1
1755	2	1	29	4	5	5	4	4	4	4	4	4	3	3	4	5	3	5	4	4	4	4	4
1756	2	2	39	4	4	3	4	4	4	4	3	4	4	3	4	3	4	4	3	4	3	3	3
1757	1	3	41	6	5	5	6	6	2	5	3	5	5	4	6	5	5	5	4	5	5	4	3
1758	2	2	30	6	2	6	3	4	4	6	4	5	5	4	4	4	6	6	5	5	3	4	3
1759	2	2	31	5	4	3	4	5	4	4	2	5	4	2	3	2	4	4	2	4	2	1	2
1760	1	3	45	4	2	5	4	4	3	5	5	3	4	5	3	4	5	5	3	5	5	3	4
1761	1	3	47	5	4	5	3	4	6	5	3	5	5	4	3	1	5	4	4	1	1	4	3
1762	2	2	32	4	4	3	4	3	1	3	2	2	3	3	3	4	4	3	3	1	2	2	3
1763	1	3	42	4	1	4	4	4	5	4	3	4	4	4	1	4	4	4	2	4	3	3	3
1764	1	2	30	5	6	6	6	1	6	6	6	6	6	6	6	6	6	6	6	5	6	6	5
1765	2	2	38	3	3	3	3	3	1	5	3	3	4	3	3	4	4	4	4	3	3	3	4
1766	2	2	32	6	6	6	5	6	5	6	1	6	5	2	6	1	6	5	2	6	1	1	1
1767	2	1	26	4	4	4	2	4	4	4	3	4	4	4	4	4	4	4	4	4	4	4	3
1768	1	3	46	5	4	2	2	4	6	6	4	2	4	2	3	3	6	5	1	5	4	2	2
1769	2	2	37	5	4	4	2	5	3	4	1	5	4	1	4	2	4	4	2	3	2	1	1
1770	2	1	21	6	3	6	3	6	5	6	3	4	4	3	4	2	4	3	4	4	4	2	4
1771	1	1	25	4	2	2	2	4	4	4	2	4	2	2	4	2	4	2	2	4	2	1	2
1772	2	1	28	4	2	2	2	5	4	4	2	5	5	2	5	2	4	5	3	1	2	2	2
1773	1	2	34	3	1	3	3	4	2	4	2	5	2	1	2	3	3	3	1	1	2	2	1
1774	1	2	30	4	3	4	4	3	3	4	3	3	4	3	3	3	3	4	3	4	4	4	3
1775	2	1	23	4	2	2	2	2	3	6	2	6	2	2	3	2	3	3	2	3	2	2	2
1776	1	1	29	5	1	4	4	3	3	4	4	5	3	3	5	4	4	1	2	4	6	1	4
1777	2	1	25	3	3	3	3	3	4	3	3	3	3	3	3	3	3	3	3	3	3	3	3
1778	1	2	33	4	2	3	3	5	2	5	3	2	5	3	4	2	5	4	3	5	2	3	2
1779	2	2	30	5	5	4	2	5	5	5	1	5	1	3	5	3	5	4	3	4	2	1	1
1780	1	2	32	4	4	4	3	4	3	3	3	4	4	3	4	4	4	4	3	4	3	3	3
1781	1	3	41	2	2	2	2	2	2	2	2	2	2	2	2	2	2	2	2	2	2	2	2
1782	2	1	29	2	5	3	4	5	5	6	2	5	2	1	5	2	5	4	4	5	4	1	2
1783	2	2	33	4	4	4	4	4	4	4	4	4	4	4	3	4	4	3	3	4	4	4	4
1784	2	2	30	3	3	4	3	4	4	4	2	4	4	4	4	2	4	4	4	3	3	3	3
1785	1	3	43	4	1	5	1	2	3	4	5	2	2	3	1	3	3	2	3	4	3	1	3
1786	1	2	33	2	3	4	3	3	4	4	3	4	4	4	3	4	4	4	4	2	2	4	3
1787	2	1	24	4	1	4	3	4	4	5	3	4	4	4	4	3	4	4	4	4	4	4	3
1788	2	2	32	2	2	2	2	2	2	2	2	2	2	2	2	2	2	2	2	2	2	2	2
1789	2	1	24	2	3	4	4	2	2	3	3	3	3	3	4	3	2	3	4	2	2	4	3
1790	2	1	22	2	2	4	4	4	2	4	2	4	4	4	4	2	2	4	4	4	2	4	1
1791	1	1	27	6	6	1	6	6	6	6	6	1	1	1	6	1	6	6	1	6	1	1	1
1792	1	3	42	3	2	2	2	3	2	4	3	4	4	2	2	3	4	4	3	4	5	3	2
1793	2	5	69	4	2	4	3	3	4	5	3	4	4	4	3	3	3	4	3	3	3	3	3
1794	1	3	43	6	5	5	6	6	4	5	6	6	4	4	4	4	6	5	6	5	6	6	4
1795	1	3	42	4	3	4	3	3	4	4	2	5	3	4	2	4	3	4	4	3	3	4	2
1796	1	3	40	1	1	1	1	1	1	1	1	1	1	1	1	1	1	1	1	1	1	1	1
1797	1	1	20	4	5	4	4	4	4	4	4	4	4	4	5	4	4	4	4	5	4	5	4
1798	2	1	25	4	4	4	2	4	4	4	3	4	5	4	4	4	4	3	4	4	3	4	3
1799	1	3	42	3	1	3	3	3	3	3	2	3	3	2	3	2	2	3	3	2	3	2	2
1800	2	1	26	1	1	4	1	1	2	1	1	1	2	4	3	2	1	6	2	1	5	2	1
1801	2	1	25	3	3	4	3	5	4	5	3	4	4	4	5	4	5	4	5	5	3	3	3
1802	1	2	30	4	4	3	5	3	3	2	4	5	4	3	3	4	3	2	2	5	4	3	4
1803	1	3	43	4	3	4	2	5	4	4	4	4	5	3	4	2	4	4	3	4	4	2	2
1804	1	3	43	4	4	4	4	4	3	4	2	4	4	4	2	4	4	4	4	4	4	4	4
1805	2	1	20	5	4	4	3	3	3	3	2	5	6	3	5	4	5	6	4	4	3	2	2
1806	1	2	33	3	1	4	1	4	4	5	3	4	2	2	2	2	5	4	3	3	1	2	3
1807	2	1	22	5	6	5	3	6	4	4	5	4	4	4	5	3	4	4	4	5	2	5	3
1808	1	1	24	2	1	1	1	1	1	2	1	1	2	1	1	1	1	1	1	1	2	1	1
1809	1	1	24	2	3	3	3	3	3	3	3	3	2	3	3	3	3	3	3	2	3	3	3
1810	1	1	25	3	3	3	3	3	3	3	3	3	3	3	3	3	3	3	3	3	3	3	3
1811	1	1	26	3	4	3	3	3	3	3	3	4	3	3	4	3	4	3	3	3	3	3	3
1812	1	1	27	4	3	5	4	4	3	4	5	5	6	4	4	4	4	4	4	4	5	4	4
1813	1	1	25	5	3	4	5	5	5	4	2	5	5	3	6	3	4	5	3	4	3	3	2
1814	1	2	34	4	2	4	4	4	4	4	2	4	2	3	2	2	4	2	4	2	4	4	2
1815	2	5	67	4	1	5	4	4	5	5	2	4	5	4	2	3	4	5	4	3	2	4	4
1816	1	2	32	5	3	5	5	5	3	4	5	5	5	5	4	4	5	4	4	4	4	5	4
1817	1	2	34	4	1	4	4	5	2	3	3	5	2	4	2	4	4	5	5	4	2	4	3
1818	2	1	20	3	3	3	3	4	3	3	3	3	4	3	3	3	3	3	3	3	3	3	3
1819	1	1	24	4	3	3	4	3	4	4	3	3	4	3	3	3	4	4	3	3	3	3	3
1820	1	2	30	3	4	5	3	5	3	4	2	3	3	3	3	4	4	5	3	3	4	4	3
1821	2	5	65	4	3	4	4	4	4	4	3	4	4	3	4	4	4	4	3	4	4	4	4
1822	1	1	24	5	4	6	6	4	4	5	5	6	2	6	4	6	5	6	6	5	2	6	2
1823	2	1	23	4	5	4	6	5	5	5	2	5	5	4	6	4	6	4	5	4	2	6	5
1824	2	1	24	5	1	3	2	4	6	6	3	4	6	1	2	1	5	6	2	5	3	2	2
1825	1	1	28	4	3	4	3	4	3	4	2	3	3	4	4	2	3	3	2	4	3	2	3
1826	1	2	34	4	3	3	3	4	3	3	3	3	3	3	3	3	4	4	3	3	4	3	3
1827	1	2	34	5	5	5	5	5	5	5	5	4	5	4	4	5	4	5	5	5	5	5	5
1828	1	2	33	3	4	4	2	4	2	4	2	3	4	3	3	1	4	2	3	2	1	2	2
1829	2	1	21	4	4	4	5	4	5	4	4	5	4	5	4	5	4	4	4	5	5	5	4
1830	2	1	22	3	2	5	3	5	4	5	1	2	5	4	5	5	3	5	3	2	2	2	1
1831	2	1	24	5	6	6	2	6	6	6	2	6	6	4	6	3	5	6	4	4	2	3	2
1832	1	2	30	2	2	2	1	3	2	2	2	1	1	2	3	1	2	1	1	1	2	2	2
1833	2	1	23	4	4	4	4	4	4	4	4	4	4	4	4	4	4	4	4	4	4	4	4
1834	1	2	33	1	1	4	1	4	1	1	1	4	2	3	2	2	1	1	1	2	1	2	2
1835	2	1	20	4	4	3	4	4	3	4	3	4	4	3	4	4	4	4	3	3	3	3	4
1836	2	1	22	5	3	3	3	5	2	3	2	4	4	2	4	3	4	4	2	3	2	1	2
1837	1	1	26	4	4	4	4	4	3	4	4	4	4	3	4	3	4	4	4	4	4	3	4
1838	2	1	20	4	4	1	1	4	3	2	2	5	4	1	5	2	4	6	1	5	2	2	1
1839	1	1	24	3	3	3	4	3	4	3	4	3	3	3	2	2	3	4	3	3	2	3	3
1840	1	2	34	3	3	3	3	3	3	3	3	3	1	3	3	3	3	3	3	3	3	3	3
1841	1	2	33	4	3	3	3	4	3	3	3	3	3	3	3	3	3	3	3	4	3	3	3
1842	2	1	20	3	3	4	4	3	4	3	2	4	3	2	4	3	4	4	3	3	4	2	2
1843	1	1	24	6	6	1	1	6	6	6	1	6	6	1	6	1	6	6	1	6	1	1	1
1844	1	1	23	4	1	4	4	3	1	1	1	1	1	1	1	1	1	3	1	4	1	1	1
1845	2	1	20	2	2	3	2	4	4	2	2	4	4	4	4	4	2	2	4	4	2	4	4
1846	1	1	27	1	4	6	1	5	1	1	1	4	2	5	4	5	1	2	6	1	1	4	1
1847	2	1	24	3	3	3	4	4	3	3	3	4	3	3	3	3	4	3	3	3	3	3	3
1848	1	1	20	4	1	3	4	5	5	4	1	1	5	4	1	4	5	1	3	5	4	2	5
1849	1	2	34	5	1	5	2	4	2	5	2	2	2	5	3	4	2	4	4	2	4	3	3
1850	2	1	24	4	3	5	4	5	3	5	3	5	4	5	5	4	5	5	4	4	4	3	4
1851	1	2	31	4	2	6	3	5	4	5	2	3	6	2	2	3	5	3	2	3	6	2	2
1852	1	2	32	5	2	1	2	5	1	4	1	4	4	1	4	2	2	4	1	4	1	1	1
1853	1	1	21	4	3	3	3	3	3	3	3	3	3	3	4	3	4	3	4	3	3	3	3
1854	1	5	68	3	3	4	4	4	5	3	4	4	3	3	5	3	4	3	4	4	4	5	3
1855	2	5	66	4	4	4	4	4	4	4	4	4	4	4	4	4	4	4	4	3	4	4	4
1856	1	5	67	2	2	2	2	3	4	2	3	2	2	2	2	1	1	3	2	4	2	1	2
1857	1	5	68	5	2	4	2	4	4	5	3	5	4	4	4	4	4	4	2	2	2	2	4
1858	2	3	47	4	2	4	3	4	5	4	2	5	5	2	4	1	4	5	2	1	5	3	2
1859	1	5	65	4	4	3	3	4	3	3	3	4	4	3	4	3	4	4	3	4	4	3	4
1860	1	5	64	4	4	4	4	4	4	4	4	4	4	4	4	4	4	4	4	4	4	4	4
1861	1	5	68	4	3	4	3	3	4	4	3	3	3	3	3	3	3	3	3	3	3	3	3
1862	1	2	34	4	4	4	4	4	4	4	4	4	4	4	4	4	4	4	4	4	4	4	4
1863	1	1	28	6	5	3	2	6	2	6	1	6	6	2	5	2	6	5	3	6	2	1	1
1864	2	3	48	1	3	1	1	1	1	1	1	1	1	1	1	1	1	1	1	1	1	1	1
1865	1	1	23	2	1	4	1	4	1	1	3	4	4	2	1	1	2	3	2	1	1	1	2
1866	2	5	66	4	3	4	4	4	3	4	4	4	4	3	4	4	4	4	4	4	4	4	4
1867	1	5	61	6	6	6	1	6	6	6	6	6	6	6	1	1	6	6	6	1	6	1	1
1868	1	1	24	3	3	3	3	3	3	3	3	3	3	3	3	3	3	3	3	3	3	3	3
1869	1	1	25	1	4	1	1	4	1	1	1	1	1	1	1	1	1	1	1	4	1	1	1
1870	1	5	64	4	4	4	3	4	4	3	4	4	4	3	4	3	3	4	3	4	4	3	3
1871	2	5	65	4	4	4	4	4	4	4	4	4	4	4	4	4	4	4	4	4	4	4	4
1872	1	5	64	3	3	2	2	4	4	4	2	3	4	3	3	2	4	3	3	4	4	3	3
1873	2	5	65	2	2	4	4	3	2	4	3	2	4	4	3	4	3	2	4	4	2	3	4
1874	1	5	61	2	1	2	2	2	2	2	2	3	3	1	2	2	1	2	2	2	2	1	2
1875	1	5	61	2	2	3	2	5	2	4	2	4	3	2	2	3	3	4	3	2	3	2	3
1876	2	3	49	3	3	4	3	4	4	4	2	4	4	3	3	3	3	4	3	3	4	4	2
1877	1	1	29	4	4	4	3	3	4	4	4	3	4	3	3	4	3	3	3	4	3	4	3
1878	2	3	45	4	1	3	4	3	4	4	2	4	5	4	4	3	4	4	4	4	2	2	2
1879	1	1	23	5	5	3	2	5	5	5	2	5	5	2	5	3	5	4	3	2	2	2	3
1880	2	5	65	1	1	1	1	1	1	1	1	1	1	1	1	1	1	1	1	1	1	1	1
1881	2	3	47	5	3	6	4	5	5	4	2	4	2	1	2	2	2	3	2	2	4	2	2
1882	1	1	29	3	1	5	1	1	1	1	3	3	4	4	1	3	1	3	3	1	1	1	1
1883	1	5	60	3	2	4	2	3	2	4	3	2	2	3	2	1	2	3	2	2	2	2	2
1884	2	3	47	4	3	4	4	4	4	4	4	4	4	4	4	4	4	4	4	4	4	4	4
1885	2	5	66	3	3	4	3	3	3	4	3	3	3	3	3	3	3	4	3	3	3	3	3
1886	1	5	62	4	2	4	3	4	3	5	3	4	5	2	2	3	4	5	3	3	3	3	2
1887	1	1	22	3	3	4	4	3	2	3	3	4	3	4	3	4	2	4	3	4	3	3	4
1888	1	5	63	4	3	4	4	3	3	4	4	4	3	4	4	3	4	4	4	3	4	4	4
1889	2	3	48	3	2	5	2	4	4	5	3	4	4	5	3	4	4	4	3	3	4	4	4
1890	2	5	65	4	1	4	1	4	4	4	3	2	4	4	1	4	2	4	4	3	2	4	1
1891	2	3	49	4	1	3	2	5	1	5	1	5	2	2	2	3	5	4	2	5	2	3	2
1892	1	2	33	4	4	4	4	4	4	4	4	4	4	4	4	4	4	4	4	4	4	4	4
1893	2	5	66	5	1	4	2	4	2	6	1	6	5	2	1	3	4	6	2	5	1	1	1
1894	2	5	66	3	3	4	3	4	3	4	3	3	4	4	3	3	4	4	3	3	3	3	3
1895	1	1	20	4	3	4	2	3	2	4	3	4	3	2	3	3	3	3	3	4	3	3	3
1896	2	3	49	5	6	4	4	4	2	6	5	5	5	4	5	1	5	6	4	6	3	4	2
1897	2	5	69	4	4	4	4	4	4	4	4	3	3	4	4	4	3	4	4	3	4	4	4
1898	2	3	46	4	2	4	4	4	4	4	4	4	4	4	2	2	4	4	4	4	4	4	4
1899	1	5	65	4	3	3	4	4	4	4	4	4	4	2	3	3	4	4	3	3	3	3	3
1900	1	5	66	6	1	6	5	4	5	2	5	1	3	2	1	2	5	6	2	6	5	2	6
1901	1	1	27	4	3	4	5	5	2	4	2	4	4	2	4	3	4	4	4	3	4	4	3
1902	2	1	24	3	4	5	3	3	4	4	4	4	4	3	4	4	3	4	4	4	3	4	4
1903	1	2	31	5	4	4	3	3	4	4	3	5	4	3	5	3	4	4	3	3	3	3	4
1904	1	1	26	4	3	3	3	3	4	4	3	4	3	3	3	3	3	3	3	3	3	3	3
1905	1	2	33	2	2	4	3	3	3	4	2	3	4	3	4	3	3	3	3	3	4	3	3
1906	1	2	30	4	4	4	4	4	4	4	4	4	4	3	4	4	4	2	3	4	4	3	4
1907	1	2	34	2	2	2	2	2	2	2	2	2	2	2	3	2	2	2	4	2	2	2	2
1908	1	1	21	4	3	3	3	4	3	3	3	3	3	3	3	3	3	3	3	3	3	3	3
1909	1	1	20	3	3	4	4	4	4	4	4	4	4	3	4	4	4	4	4	4	4	3	3
1910	1	2	32	4	4	6	2	2	4	5	2	3	2	4	2	5	3	6	4	4	5	3	2
1911	2	1	21	4	4	4	2	4	4	2	1	2	4	4	4	1	4	2	4	2	1	4	1
1912	1	1	21	3	3	5	3	4	3	4	3	4	3	5	3	4	3	3	3	3	3	3	3
1913	2	1	22	5	5	2	2	5	2	2	2	5	3	2	5	2	5	5	2	5	4	2	2
1914	1	2	34	3	3	3	3	3	3	3	3	3	3	3	3	3	3	3	3	3	3	3	3
1915	2	1	23	5	4	4	4	4	4	5	4	4	4	4	5	4	4	5	4	4	4	4	3
1916	1	1	21	4	3	5	4	4	4	4	3	5	4	5	4	4	4	4	4	4	4	4	4
1917	2	1	22	6	5	6	6	6	3	6	1	5	6	4	6	1	6	5	2	6	4	1	3
1918	2	1	23	5	5	5	3	5	5	5	5	5	5	5	5	5	5	5	5	5	5	5	3
1919	1	1	21	2	4	3	2	4	2	3	1	2	2	2	4	2	2	3	3	3	3	2	2
1920	1	2	34	4	2	5	3	4	3	4	4	4	4	4	4	4	4	4	5	4	4	4	3
1921	2	1	24	3	4	4	3	4	3	4	3	4	4	3	4	3	4	4	4	4	3	3	3
1922	2	1	23	4	3	3	3	4	3	4	3	4	4	3	4	3	4	3	3	3	3	3	3
1923	1	1	25	4	2	3	3	4	5	4	3	4	5	3	4	4	4	5	3	3	4	4	3
1924	1	2	34	2	2	4	2	3	4	3	2	2	2	4	2	4	4	3	3	2	4	2	4
1925	1	1	28	2	2	4	3	4	3	4	3	3	3	3	2	4	2	3	3	3	3	4	3
1926	1	1	26	4	4	3	2	4	4	4	2	4	4	3	4	2	4	4	3	3	2	2	2
1927	1	1	27	4	1	4	4	2	4	4	4	4	4	1	1	1	4	4	1	4	1	4	3
1928	1	2	34	4	2	4	4	4	2	4	4	2	2	2	3	2	4	2	2	2	4	2	4
1929	1	1	20	4	4	4	4	3	4	3	3	4	3	2	4	4	2	2	3	4	3	4	5
1930	1	2	34	5	3	4	3	3	4	5	5	5	3	4	6	5	4	2	5	4	3	5	3
1931	1	1	24	4	3	4	3	4	4	4	3	4	5	3	5	3	3	5	3	5	3	3	3
1932	1	2	34	4	1	4	4	4	3	4	3	3	2	5	2	3	3	2	5	2	4	4	2
1933	1	1	23	3	1	6	1	3	3	5	3	3	3	3	1	3	3	5	4	3	2	3	4
1934	1	1	21	4	3	4	5	4	2	4	2	4	5	3	4	2	4	3	2	2	2	1	3
1935	1	1	25	4	2	4	2	4	2	4	2	4	4	2	4	2	4	4	2	2	2	3	2
1936	1	1	29	4	4	4	4	4	2	4	4	1	4	1	4	2	4	4	3	4	1	4	1
1937	1	2	34	4	3	3	3	3	4	3	3	4	3	3	3	2	4	4	3	4	3	3	3
1938	1	2	31	2	1	3	3	3	3	3	3	3	3	3	3	3	2	3	3	3	3	3	3
1939	1	2	30	5	4	4	1	5	1	5	1	5	4	5	5	1	6	1	5	1	3	1	1
1940	1	2	33	4	4	4	1	4	4	4	1	2	5	4	1	1	4	1	2	4	1	1	1
1941	1	1	23	4	2	5	5	4	2	5	4	4	5	3	4	4	4	5	4	2	4	4	3
1942	1	1	28	6	4	6	4	5	2	5	2	4	4	6	5	5	5	4	6	2	4	5	2
1943	1	1	29	2	2	2	2	3	2	3	2	2	2	2	3	2	2	2	2	1	2	2	2
1944	1	1	22	2	2	3	5	3	1	4	2	5	3	2	4	2	4	5	2	4	2	2	2
1945	1	1	25	4	3	4	3	4	5	5	3	4	4	2	2	2	5	5	3	6	2	2	3
1946	1	1	25	4	1	1	2	4	3	4	4	4	4	4	4	4	4	4	4	4	1	4	1
1947	1	1	22	4	1	4	3	4	5	4	1	1	4	1	1	1	4	1	1	4	4	3	3
1948	1	1	21	6	5	1	1	6	5	6	1	5	4	1	6	1	5	6	1	1	1	1	1
1949	1	1	24	2	2	1	2	2	2	2	2	2	2	2	2	2	2	2	1	2	2	1	2
1950	1	1	28	3	2	5	5	2	3	4	3	4	4	5	1	2	3	3	4	1	4	5	4
1951	1	1	25	2	2	4	3	2	3	4	3	4	3	3	4	2	4	4	3	4	4	3	2
1952	1	1	28	3	3	4	3	3	3	4	3	3	3	3	3	3	3	3	3	3	3	3	3
1953	1	1	28	4	4	1	3	5	1	4	4	5	2	1	4	1	5	1	2	4	4	1	2
1954	1	1	29	6	1	6	4	4	4	6	1	1	3	4	1	1	1	6	4	6	4	1	5
1955	1	1	28	3	4	2	3	3	4	3	3	4	5	3	3	3	3	3	2	4	4	5	3
1956	1	1	28	3	5	6	5	3	2	5	3	5	5	5	5	4	2	5	4	6	4	6	6
1957	1	1	26	3	3	4	3	3	3	4	3	3	3	4	3	3	3	3	3	3	3	3	3
1958	1	1	27	4	1	6	4	3	4	5	1	4	2	4	2	2	4	5	4	2	4	3	3
1959	1	1	25	4	2	3	2	4	2	4	2	4	3	2	2	2	3	4	2	2	2	2	3
1960	1	1	20	4	3	6	4	3	4	6	5	4	4	4	2	4	4	4	4	5	5	4	3
1961	1	1	29	4	3	4	3	4	3	4	3	4	5	3	4	3	4	2	4	4	3	3	3
1962	1	1	27	4	3	4	3	3	3	3	3	3	4	3	3	3	3	3	4	3	3	3	3
1963	1	1	24	2	2	3	4	3	3	3	5	5	4	5	5	3	5	4	6	5	2	3	2
1964	1	1	20	3	4	4	4	4	4	4	4	4	4	4	3	3	3	3	4	4	3	4	4
1965	1	1	24	4	2	4	3	4	4	4	1	4	4	4	4	3	3	4	5	2	2	2	4
1966	1	1	25	3	2	4	4	2	2	4	4	3	3	3	3	3	4	4	3	4	4	3	3
1967	1	1	28	4	3	4	3	4	2	4	2	3	5	2	3	4	3	4	2	4	4	3	3
1968	1	1	28	4	4	4	3	3	4	3	3	4	4	4	3	4	3	3	4	3	3	3	3
1969	1	1	26	4	1	4	4	4	1	4	4	4	4	4	2	4	4	4	4	4	4	4	4
1970	1	1	22	3	1	5	3	4	5	5	2	3	5	3	3	3	3	5	4	5	3	3	2
1971	1	1	26	2	1	1	5	3	5	2	1	2	3	3	5	3	3	1	3	2	2	1	3
1972	1	1	24	4	4	4	3	4	3	5	3	4	4	3	4	3	4	4	4	4	3	3	3
1973	1	1	28	1	1	1	1	1	1	1	1	1	1	1	1	1	1	1	1	1	1	1	1
1974	1	1	26	4	4	5	4	5	5	4	5	4	4	5	4	3	4	3	4	3	4	4	4
1975	1	1	24	4	3	4	4	4	4	3	2	3	4	3	4	4	2	4	4	3	4	4	4
1976	1	1	24	2	2	4	4	2	4	4	4	3	3	3	4	4	4	4	3	3	4	4	4
1977	1	1	23	5	4	3	3	4	3	5	3	5	5	5	4	4	4	4	6	4	5	4	3
1978	1	1	24	4	3	4	4	4	4	4	3	4	4	3	4	3	4	4	4	4	3	3	3
1979	1	1	24	4	3	4	4	4	4	2	4	2	2	4	4	4	3	4	4	4	4	4	3
1980	1	1	22	1	1	1	1	1	1	1	1	1	1	1	1	1	1	1	1	1	1	1	1
1981	1	1	23	3	3	2	3	3	2	3	3	3	3	1	3	3	4	3	2	2	3	1	2
1982	1	1	22	3	4	3	5	4	5	5	5	2	5	4	3	5	5	5	3	5	4	4	3
1983	1	1	24	5	1	2	2	5	3	2	5	2	2	2	2	3	2	4	1	1	3	2	3
1984	1	1	24	4	3	5	5	5	4	4	2	4	4	4	5	5	4	4	5	4	5	5	3
1985	1	1	21	5	4	5	4	5	4	4	2	6	3	5	5	5	5	5	6	4	4	5	2
1986	1	1	24	5	5	5	5	5	5	5	5	5	5	5	5	5	5	5	5	5	5	5	5
1987	1	1	22	5	2	1	2	2	2	2	2	2	2	2	1	2	1	1	1	2	2	2	1
1988	1	1	20	4	4	4	4	4	4	4	2	4	4	2	4	2	4	4	2	4	4	2	4
1989	1	1	24	3	1	3	4	2	4	4	3	4	5	1	1	1	1	5	5	5	5	4	5
1990	1	1	24	4	4	5	5	5	5	6	4	5	5	5	4	4	4	5	5	4	4	4	3
1991	1	1	23	4	4	4	4	4	4	5	2	4	4	3	4	3	4	5	4	4	3	3	3
1992	1	1	20	2	2	5	2	2	1	4	2	4	5	4	2	4	2	2	5	2	3	4	3
1993	1	1	21	5	4	4	4	4	4	3	3	4	4	4	4	4	5	3	4	3	4	4	3
1994	1	1	23	2	2	4	3	3	2	3	4	3	3	4	3	4	4	4	3	3	4	4	4
1995	1	1	23	2	1	5	4	2	5	4	4	3	4	5	2	5	2	2	5	2	2	5	1
1996	1	1	23	3	4	4	3	4	1	3	3	2	4	3	4	4	4	4	1	4	1	2	4
1997	1	1	20	4	4	5	4	4	3	4	3	5	4	4	4	3	4	4	4	4	4	3	4
1998	1	1	21	5	3	5	3	5	4	4	4	4	4	4	4	5	5	4	4	5	5	5	5
1999	1	1	20	4	4	4	4	4	3	4	3	4	3	4	4	2	4	2	4	3	4	4	4
[truncated: 1 more rows]
